# Supplementary material for: In silico biomarker analysis of the adverse effects of perfluorooctane sulfonate (PFOS) exposure on the metabolic physiology of embryo-larval zebrafish
Source: Front Syst Biol. 2024 Mar 27;4:1367562. doi: 10.3389/fsysb.2024.1367562 (PMC12341969; doi:10.3389/fsysb.2024.1367562)
Supplement: Supplementary file 1 [file Table2.XLSX]

## Sheet: Zebrafish Metabolic Model
#	model.rxns	rxn Formula	model.subSystems		model.metabolites	model.metabolite Names		model.lower bound	model.upper bound		model.genes
1	MAR03905	MAM01796c + MAM02552c -> MAM01249c + MAM02039c + MAM02553c	Glycolysis / Gluconeogenesis		MAM00001c	(-)-trans-carveol		0	1000		LOC101886429
2	MAR03907	MAM01796c + MAM02554c -> MAM01249c + MAM02039c + MAM02555c	Glycolysis / Gluconeogenesis		MAM00001e	(-)-trans-carveol		0	1000		aaas
3	MAR04097	MAM01252c + MAM01371c + MAM01597c -> MAM01261c + MAM01334c + MAM02759c	Glycolysis / Gluconeogenesis		MAM00002c	(+)-alpha-pinene		0	1000		aacs
4	MAR04099	MAM01252m + MAM01371m + MAM01597m -> MAM01261m + MAM01334m + MAM02759m	Glycolysis / Gluconeogenesis		MAM00002e	(+)-alpha-pinene		0	1000		aadac
5	MAR04108	MAM01257c + MAM01597c -> MAM01261c + MAM01334c + MAM02039c	Glycolysis / Gluconeogenesis		MAM00003c	(10Z)-heptadecenoic acid		0	1000		aadat
6	MAR04133	MAM01252c + MAM01371c + MAM02039c -> MAM01257c + MAM02759c	Glycolysis / Gluconeogenesis		MAM00003l	(10Z)-heptadecenoic acid		0	1000		aanat1
7	MAR04137	MAM01597m + MAM02552m + MAM02819m -> MAM01261m + MAM01596m + MAM02553m	Glycolysis / Gluconeogenesis		MAM00003r	(10Z)-heptadecenoic acid		0	1000		aars1
8	MAR04281	MAM02039x + MAM02553x + MAM02819x <=> MAM02403x + MAM02552x	Glycolysis / Gluconeogenesis		MAM00003e	(10Z)-heptadecenoic acid		-1000	1000		aasdh
9	MAR04388	MAM02039c + MAM02553c + MAM02819c <=> MAM02403c + MAM02552c	Glycolysis / Gluconeogenesis		MAM00004c	(10Z)-heptadecenoyl-CoA		-1000	1000		aasdhppt
10	MAR04283	MAM01249c + MAM02040c + MAM02554c -> MAM01252c + 2 MAM02039c + MAM02555c	Glycolysis / Gluconeogenesis		MAM00004m	(10Z)-heptadecenoyl-CoA		0	1000		aass
11	MAR08357	MAM01249m + MAM02040m + MAM02552m -> MAM01252m + 2 MAM02039m + MAM02553m	Glycolysis / Gluconeogenesis		MAM00004r	(10Z)-heptadecenoyl-CoA		0	1000		abat
12	MAR04379	MAM01371c + MAM01845c -> MAM01285c + MAM01841c + MAM02039c	Glycolysis / Gluconeogenesis		MAM00005c	(11R)-HPETE		0	1000		abca1a
13	MAR04301	MAM01845c + MAM03130c -> MAM01841c + MAM02039c + MAM03106c	Glycolysis / Gluconeogenesis		MAM00006c	(11Z)-docosenoyl-CoA		0	1000		abca3b
14	MAR04355	MAM01690c + MAM01785c -> MAM02883c	Glycolysis / Gluconeogenesis		MAM00006m	(11Z)-docosenoyl-CoA		0	1000		abca4b
15	MAR04358	MAM01285c + MAM02039c + MAM02696c -> MAM01371c + MAM02819c	Glycolysis / Gluconeogenesis		MAM00006r	(11Z)-docosenoyl-CoA		0	1000		abca5
16	MAR04363	MAM00674c <=> MAM02040c + MAM02696c	Glycolysis / Gluconeogenesis		MAM00007c	(11Z)-eicosenoyl-CoA		-1000	1000		abcb11a
17	MAR04365	MAM00674c <=> MAM00913c	Glycolysis / Gluconeogenesis		MAM00007m	(11Z)-eicosenoyl-CoA		-1000	1000		abcb4
18	MAR04368	MAM00247c + MAM01285c <=> MAM00913c + MAM01371c	Glycolysis / Gluconeogenesis		MAM00007x	(11Z)-eicosenoyl-CoA		-1000	1000		abcb6a
19	MAR04370	MAM00247c + MAM02040c -> MAM00913c + MAM02039c + MAM02751c	Glycolysis / Gluconeogenesis		MAM00007r	(11Z)-eicosenoyl-CoA		0	1000		abcc1
20	MAR04371	MAM00247c -> MAM00569c + MAM02039c	Glycolysis / Gluconeogenesis		MAM00008c	(11Z,14Z)-eicosadienoic acid		0	1000		abcc12
21	MAR04372	MAM00569c + MAM02040c -> MAM00913c + MAM02751c	Glycolysis / Gluconeogenesis		MAM00008l	(11Z,14Z)-eicosadienoic acid		0	1000		abcc2
22	MAR04373	MAM00247c + MAM02039c + MAM02553c <=> MAM01939c + MAM02552c + MAM02751c	Glycolysis / Gluconeogenesis		MAM00008r	(11Z,14Z)-eicosadienoic acid		-1000	1000		abcc3
23	MAR04375	MAM01690c + MAM01939c <=> MAM01841c	Glycolysis / Gluconeogenesis		MAM00008e	(11Z,14Z)-eicosadienoic acid		-1000	1000		abcc4
24	MAR04377	MAM01841c + MAM02040c -> MAM01845c + MAM02751c	Glycolysis / Gluconeogenesis		MAM00009c	(11Z,14Z)-eicosadienoyl-CoA		0	1000		abcc5
25	MAR04381	MAM01845c <=> MAM01968c	Glycolysis / Gluconeogenesis		MAM00009m	(11Z,14Z)-eicosadienoyl-CoA		-1000	1000		abcc8
26	MAR04391	MAM01690c <=> MAM01939c	Glycolysis / Gluconeogenesis		MAM00009r	(11Z,14Z)-eicosadienoyl-CoA		-1000	1000		abcc9
27	MAR04394	MAM01371c + MAM01965c -> MAM01285c + MAM01968c + MAM02039c	Glycolysis / Gluconeogenesis		MAM00010c	(11Z,14Z,17Z)-eicosatrienoic acid		0	1000		abcd1
28	MAR04396	MAM01967c <=> MAM01968c	Glycolysis / Gluconeogenesis		MAM00010l	(11Z,14Z,17Z)-eicosatrienoic acid		-1000	1000		abcd3a
29	MAR04521	MAM01968r + MAM02040r -> MAM01965r + MAM02751r	Glycolysis / Gluconeogenesis		MAM00010r	(11Z,14Z,17Z)-eicosatrienoic acid		0	1000		abcd3b
30	MAR06410	MAM02039m + MAM02393m + MAM02819m -> MAM01596m + MAM02869m	Glycolysis / Gluconeogenesis		MAM00010e	(11Z,14Z,17Z)-eicosatrienoic acid		0	1000		abcg1
31	MAR06412	MAM01597m + MAM02869m -> MAM01261m + MAM01701m	Glycolysis / Gluconeogenesis		MAM00011c	(11Z,14Z,17Z)-eicosatrienoylcarnitine		0	1000		abcg2a
32	MAR07745	MAM01388c <=> MAM01965c	Glycolysis / Gluconeogenesis		MAM00011m	(11Z,14Z,17Z)-eicosatrienoylcarnitine		-1000	1000		abcg2c
33	MAR07747	MAM01285c + MAM01965c -> MAM01334c + MAM01968c + MAM02039c	Glycolysis / Gluconeogenesis		MAM00011r	(11Z,14Z,17Z)-eicosatrienoylcarnitine		0	1000		abcg2d
34	MAR08360	MAM01796x + MAM02041x -> MAM01249x + 2 MAM02040x	Glycolysis / Gluconeogenesis		MAM00012c	(11Z,14Z,17Z)-eicosatrienoyl-CoA		0	1000		abcg5
35	MAR08652	MAM01420r + MAM01965r -> MAM01596r + MAM01968r + MAM02578r	Glycolysis / Gluconeogenesis		MAM00012m	(11Z,14Z,17Z)-eicosatrienoyl-CoA		0	1000		abcg8
36	MAR08757	MAM01796c + MAM02039c + MAM02555c + MAM02630c -> MAM01249c + 2 MAM02040c + MAM02554c	Glycolysis / Gluconeogenesis		MAM00012r	(11Z,14Z,17Z)-eicosatrienoyl-CoA		0	1000		abhd12
37	MAR03989	MAM02040e + MAM02450e -> 2 MAM01965e	Starch and sucrose metabolism		MAM00013c	(13E)-11alpha-hydroxy-9,15-dioxoprost-13-enoate		0	1000		abhd6a
38	MAR04122	MAM02040c + 2 MAM02552c + MAM03108c -> 3 MAM02039c + 2 MAM02553c + MAM03109c	Starch and sucrose metabolism		MAM00014x	(13E)-tetranor-16-carboxy-LTE4		0	1000		abtb2b
39	MAR04837	MAM02040e + MAM03039e -> 2 MAM01965e	Starch and sucrose metabolism		MAM00015x	(13E)-tetranor-16-oxo-16-CoA-LTE4		0	1000		acaa1
40	MAR05395	MAM01996c + 8 MAM03108c -> MAM01995c + 8 MAM02039c + 8 MAM03106c	Starch and sucrose metabolism		MAM00016c	(13Z)-docosenoyl-CoA		0	1000		acaa2
41	MAR05396	MAM01995c + 3 MAM03108c -> MAM01990c + 3 MAM02039c + 3 MAM03106c	Starch and sucrose metabolism		MAM00016m	(13Z)-docosenoyl-CoA		0	1000		acaca
42	MAR09727	MAM03108c -> MAM02039c + MAM03106c + MAM03161c	Starch and sucrose metabolism		MAM00016x	(13Z)-docosenoyl-CoA		0	1000		acacb
43	MAR05397	MAM01990c -> MAM01992c	Starch and sucrose metabolism		MAM00016r	(13Z)-docosenoyl-CoA		0	1000		acad11
44	MAR05398	MAM01992c + 3 MAM02751c -> 3 MAM01967c + MAM01991c	Starch and sucrose metabolism		MAM00017c	(13Z)-eicosenoic acid		0	1000		acad8
45	MAR05399	MAM01991c -> MAM01994c	Starch and sucrose metabolism		MAM00017l	(13Z)-eicosenoic acid		0	1000		acad9
46	MAR05400	MAM01994c + MAM02040c -> MAM01965c + MAM01993c	Starch and sucrose metabolism		MAM00017r	(13Z)-eicosenoic acid		0	1000		acadl
47	MAR05401	MAM01993c + 7 MAM02751c -> 7 MAM01967c + MAM01996c	Starch and sucrose metabolism		MAM00017e	(13Z)-eicosenoic acid		0	1000		acadm
48	MAR08568	MAM02040c + MAM02445c -> MAM01840c + MAM02448c	Starch and sucrose metabolism		MAM00018c	(13Z)-eicosenoyl-CoA		0	1000		acads
49	MAR08569	MAM02040e + MAM02445e -> MAM01965e + MAM02448e	Starch and sucrose metabolism		MAM00018m	(13Z)-eicosenoyl-CoA		0	1000		acadsb
50	MAR08570	2 MAM02040c + MAM02448c -> 2 MAM01840c + MAM02446c	Starch and sucrose metabolism		MAM00018x	(13Z)-eicosenoyl-CoA		0	1000		acadvl
51	MAR08571	2 MAM02040e + MAM02448e -> 2 MAM01965e + MAM02446e	Starch and sucrose metabolism		MAM00018r	(13Z)-eicosenoyl-CoA		0	1000		acat1
52	MAR08572	MAM02040c + MAM02446c -> MAM01840c + MAM02447c	Starch and sucrose metabolism		MAM00019c	(13Z)-octadecenoic acid		0	1000		acat2
53	MAR08573	MAM02040e + MAM02446e -> MAM01965e + MAM02447e	Starch and sucrose metabolism		MAM00019l	(13Z)-octadecenoic acid		0	1000		ace
54	MAR08574	MAM02040c + MAM02447c -> MAM01840c + MAM02449c	Starch and sucrose metabolism		MAM00019r	(13Z)-octadecenoic acid		0	1000		ace2
55	MAR08575	MAM02040e + MAM02447e -> MAM01965e + MAM02449e	Starch and sucrose metabolism		MAM00019e	(13Z)-octadecenoic acid		0	1000		acer1
56	MAR08576	MAM02040c + MAM02449c -> MAM01840c + MAM02451c	Starch and sucrose metabolism		MAM00020c	(13Z)-octadecenoyl-CoA		0	1000		acer2
57	MAR08577	MAM02040e + MAM02449e -> MAM01965e + MAM02451e	Starch and sucrose metabolism		MAM00020m	(13Z)-octadecenoyl-CoA		0	1000		acer3
58	MAR08578	MAM02040c + MAM02451c -> MAM01840c + MAM02452c	Starch and sucrose metabolism		MAM00020r	(13Z)-octadecenoyl-CoA		0	1000		ache
59	MAR08579	MAM02040e + MAM02451e -> MAM01965e + MAM02452e	Starch and sucrose metabolism		MAM00021c	(13Z,16Z)-docosadienoic acid		0	1000		aclyb
60	MAR08581	MAM02040e + MAM02452e -> MAM01965e + MAM02450e	Starch and sucrose metabolism		MAM00021l	(13Z,16Z)-docosadienoic acid		0	1000		acmsd
61	MAR08591	MAM02040c + MAM02452c -> MAM01965c + MAM02450c	Starch and sucrose metabolism		MAM00021r	(13Z,16Z)-docosadienoic acid		0	1000		aco1
62	MAR08592	MAM02040l + MAM02452l -> MAM01965l + MAM02450l	Starch and sucrose metabolism		MAM00021e	(13Z,16Z)-docosadienoic acid		0	1000		aco2
63	MAR08580	MAM02040c + MAM02452c -> MAM01840c + MAM02450c	Starch and sucrose metabolism		MAM00022c	(13Z,16Z)-docosadienoylcarnitine		0	1000		acot11a
64	MAR08582	MAM02040c + MAM02450c -> 2 MAM01840c	Starch and sucrose metabolism		MAM00022m	(13Z,16Z)-docosadienoylcarnitine		0	1000		acot13
65	MAR08587	MAM02040c + MAM02450c -> 2 MAM01965c	Starch and sucrose metabolism		MAM00022r	(13Z,16Z)-docosadienoylcarnitine		0	1000		acot17
66	MAR08589	MAM02040l + MAM02450l -> 2 MAM01965l	Starch and sucrose metabolism		MAM00023c	(13Z,16Z)-docosadienoyl-CoA		0	1000		acot20
67	MAR08584	MAM02040e + MAM02937e -> MAM01965e + MAM02450e	Starch and sucrose metabolism		MAM00023m	(13Z,16Z)-docosadienoyl-CoA		0	1000		acot7
68	MAR08585	MAM00247c + MAM01967c -> MAM00913c + MAM01966c	Starch and sucrose metabolism		MAM00023r	(13Z,16Z)-docosadienoyl-CoA		0	1000		acot8
69	MAR03944	MAM01967c + MAM02039c + MAM03130c -> MAM02759c + MAM03108c	Galactose metabolism		MAM00024c	(15Z)-tetracosenoylcarnitine		0	1000		acot9.1
70	MAR04128	MAM03107c <=> MAM03108c	Galactose metabolism		MAM00024r	(15Z)-tetracosenoylcarnitine		-1000	1000		acox1
71	MAR04130	MAM01371c + MAM01910c -> MAM01285c + MAM01322c + MAM02039c	Galactose metabolism		MAM00025c	(15Z)-tetracosenoyl-CoA		0	1000		acox3
72	MAR04131	MAM01967c + MAM03107c <=> MAM01322c + MAM03108c	Galactose metabolism		MAM00025x	(15Z)-tetracosenoyl-CoA		-1000	1000		acp1
73	MAR04132	MAM01911c + MAM03108c -> MAM01967c + MAM03107c	Galactose metabolism		MAM00025r	(15Z)-tetracosenoyl-CoA		0	1000		acp2
74	MAR04303	MAM02040e + MAM02945e -> MAM01840e + MAM01965e	Galactose metabolism		MAM00026m	(18E)-20-oxo-20-CoA-LTB4		0	1000		acp5a
75	MAR04414	MAM01371c + MAM01910c -> MAM01285c + MAM01911c + MAM02039c	Galactose metabolism		MAM00026x	(18E)-20-oxo-20-CoA-LTB4		0	1000		acp6
76	MAR04415	MAM02040e + MAM02332e -> MAM01910e + MAM01965e	Galactose metabolism		MAM00027x	(18E)-20-oxo-20-CoA-LTE4		0	1000		acp7
77	MAR04416	MAM01913e + MAM02040e -> MAM01910e + MAM01983e	Galactose metabolism		MAM00028c	(18R)-HEPE		0	1000		acsbg1
78	MAR04774	MAM01424c + MAM02039c + MAM02955c <=> MAM01623c + MAM01746c	Galactose metabolism		MAM00029c	(18R)-hydroxy-(5Z,8Z,11Z,14Z,16E)-eicosapentaenoic acid		-1000	1000		acsbg2
79	MAR04775	MAM01746c + MAM02193c <=> MAM02039c + MAM02161c + MAM02955c	Galactose metabolism		MAM00030c	(1aalpha,2beta,3alpha,11calpha)-1a,2,3,11c-tetrahydro-6,11-dimethylbenzo[6,7]phenanthro[3,4-b]oxirene-2,3-diol		-1000	1000		acsf2
80	MAR04831	MAM02332e + MAM02552e <=> MAM00812e + MAM02039e + MAM02553e	Galactose metabolism		MAM00031c	(1R)-hydroxy-(2R)-glutathionyl-1,2-dihydronaphthalene		-1000	1000		acsf3
81	MAR04832	MAM00810e + MAM01965e <=> MAM00812e + MAM02040e	Galactose metabolism		MAM00032c	(1R,2S)-naphthalene 1,2-oxide		-1000	1000		acsl1a
82	MAR07674	MAM01965g + MAM03107g -> MAM02039g + MAM02332g + MAM03106g	Galactose metabolism		MAM00032e	(1R,2S)-naphthalene 1,2-oxide		0	1000		acsl2
83	MAR08761	MAM01371c + MAM01745c -> MAM01285c + MAM01746c + MAM02039c	Galactose metabolism		MAM00033c	(1S)-hydroxy-(2S)-glutathionyl-1,2-dihydronaphthalene		0	1000		acsl3a
84	MAR08762	MAM01746c <=> MAM01690c + MAM01981c	Galactose metabolism		MAM00034c	(1S,2R)-naphthalene 1,2-oxide		-1000	1000		acsl4b
85	MAR08764	MAM02040l + MAM02332l -> MAM01910l + MAM01965l	Galactose metabolism		MAM00035c	(24R)-24,25-dihydroxycalciol		0	1000		acsl5
86	MAR08766	MAM01910c + MAM02039c + MAM02555c <=> MAM01909c + MAM02554c	Galactose metabolism		MAM00035m	(24R)-24,25-dihydroxycalciol		-1000	1000		acsl6
87	MAR08767	MAM01322c + MAM02039c + MAM03130c -> MAM02759c + MAM03107c	Galactose metabolism		MAM00035e	(24R)-24,25-dihydroxycalciol		0	1000		acsm3
88	MAR00454	MAM01371c + MAM01981c -> MAM01285c + MAM01939c + MAM02039c	Fructose and mannose metabolism		MAM00036m	(24R,25R)3alpha,7alpha,12alpha,24-tetrahydroxy-5beta-cholestanoyl-CoA		0	1000		acss1
89	MAR04297	MAM01371c + MAM01845c -> MAM01285c + MAM01843c + MAM02039c	Fructose and mannose metabolism		MAM00036x	(24R,25R)3alpha,7alpha,12alpha,24-tetrahydroxy-5beta-cholestanoyl-CoA		0	1000		acss2
90	MAR04310	MAM01371c + MAM01840c -> MAM01285c + MAM01842c + MAM02039c	Fructose and mannose metabolism		MAM00037x	(24R,25R)3alpha,7alpha,24-trihydroxy-5beta-cholestanoyl-CoA		0	1000		acss3
91	MAR04315	MAM01682c + MAM02552c <=> MAM01840c + MAM02039c + MAM02553c	Fructose and mannose metabolism		MAM00038c	(2E)-decenoyl-[ACP]		-1000	1000		acy1
92	MAR04316	MAM01682c + MAM02554c <=> MAM01965c + MAM02039c + MAM02555c	Fructose and mannose metabolism		MAM00039m	(2E)-decenoyl-CoA		-1000	1000		acy3.1
93	MAR04317	MAM01371c + MAM01682c -> MAM01285c + MAM02039c + MAM02917c	Fructose and mannose metabolism		MAM00039x	(2E)-decenoyl-CoA		0	1000		acyp2
94	MAR04318	MAM01371c + MAM01840c -> MAM01285c + MAM01844c + MAM02039c	Fructose and mannose metabolism		MAM00040c	(2E)-docosenoyl-CoA		0	1000		ada
95	MAR04319	MAM01371c + MAM01840c -> MAM01285c + MAM01845c + MAM02039c	Fructose and mannose metabolism		MAM00040m	(2E)-docosenoyl-CoA		0	1000		ada2a
96	MAR04320	MAM01371c + MAM02454c -> MAM01285c + MAM01717c + MAM02039c	Fructose and mannose metabolism		MAM00040x	(2E)-docosenoyl-CoA		0	1000		ada2b
97	MAR04356	MAM01690c + MAM01981c -> MAM01842c	Fructose and mannose metabolism		MAM00041c	(2E)-dodecenoyl-[ACP]		0	1000		adcy1a
98	MAR04383	MAM01845c <=> MAM02455c	Fructose and mannose metabolism		MAM00042m	(2E)-dodecenoyl-CoA		-1000	1000		adcy1b
99	MAR04385	MAM02455c -> MAM02454c	Fructose and mannose metabolism		MAM00042x	(2E)-dodecenoyl-CoA		0	1000		adcy2a
100	MAR04386	MAM01948c + MAM02039c + MAM02454c -> MAM01951c + MAM02751c	Fructose and mannose metabolism		MAM00043c	(2E)-eicosenoyl-CoA		0	1000		adcy2b
101	MAR04387	MAM02034c + MAM02039c + MAM02454c -> MAM01951c + MAM02759c	Fructose and mannose metabolism		MAM00043m	(2E)-eicosenoyl-CoA		0	1000		adcy3a
102	MAR04399	MAM01951c -> MAM01949c + MAM02040c	Fructose and mannose metabolism		MAM00043x	(2E)-eicosenoyl-CoA		0	1000		adcy5
103	MAR04400	MAM01949c + MAM02039c + MAM02553c -> MAM01950c + MAM02552c	Fructose and mannose metabolism		MAM00044c	(2E)-heneicosenoyl-CoA		0	1000		adcy6a
104	MAR04401	MAM01950c + MAM02759c <=> MAM02034c + MAM02039c + MAM02372c	Fructose and mannose metabolism		MAM00044m	(2E)-heneicosenoyl-CoA		-1000	1000		adcy7
105	MAR04403	MAM01159c -> MAM02373c	Fructose and mannose metabolism		MAM00045c	(2E)-heptadecenoyl-[ACP]		0	1000		adcy9
106	MAR04490	MAM01371c + MAM02453c -> MAM01285c + MAM02039c + MAM02455c	Fructose and mannose metabolism		MAM00046m	(2E)-heptadecenoyl-CoA		0	1000		adh5
107	MAR04706	MAM01843c + MAM02040c -> MAM01845c + MAM02751c	Fructose and mannose metabolism		MAM00047c	(2E)-heptenoyl-[ACP]		0	1000		adh8a
108	MAR08768	MAM01949c + MAM02039c + MAM02555c -> MAM01950c + MAM02554c	Fructose and mannose metabolism		MAM00048m	(2E)-heptenoyl-CoA		0	1000		adh8b
109	MAR04590	MAM02039c + MAM02425c + MAM02555c -> MAM02554c + MAM03155c	Pentose and glucuronate interconversions		MAM00049c	(2E)-hexacosenoyl-CoA		0	1000		adhfe1
110	MAR04591	MAM02552c + MAM03155c -> MAM02039c + MAM02425c + MAM02553c	Pentose and glucuronate interconversions		MAM00049x	(2E)-hexacosenoyl-CoA		0	1000		adi1
111	MAR04592	MAM01758c + MAM02039c + MAM02555c <=> MAM02554c + MAM03155c	Pentose and glucuronate interconversions		MAM00050c	(2E)-hexadecenoyl-[ACP]		-1000	1000		adka
112	MAR04593	MAM02552c + MAM03155c -> MAM01759c + MAM02039c + MAM02553c	Pentose and glucuronate interconversions		MAM00051m	(2E)-hexadecenoyl-CoA		0	1000		adoa
113	MAR04594	MAM01758c + MAM02554c -> MAM01757c + MAM02039c + MAM02555c	Pentose and glucuronate interconversions		MAM00051x	(2E)-hexadecenoyl-CoA		0	1000		adob
114	MAR04595	MAM01285c + MAM01761c + MAM02039c <=> MAM01371c + MAM01759c	Pentose and glucuronate interconversions		MAM00052c	(2E)-hexenoyl-[ACP]		-1000	1000		adpgk
115	MAR08341	MAM02039c + MAM02337c + MAM02555c -> MAM02338c + MAM02554c	Pentose and glucuronate interconversions		MAM00053m	(2E)-hexenoyl-CoA		0	1000		adprh
116	MAR08342	MAM02039c + MAM02425c + MAM02553c <=> MAM02338c + MAM02552c	Pentose and glucuronate interconversions		MAM00053x	(2E)-hexenoyl-CoA		-1000	1000		adprm
117	MAR08344	MAM01973r + MAM02039r + MAM02555r <=> MAM02378r + MAM02554r	Pentose and glucuronate interconversions		MAM00054c	(2E)-nonadecenoyl-CoA		-1000	1000		adsl
118	MAR08352	MAM00768c + MAM02039c + MAM02553c <=> MAM02378c + MAM02552c	Pentose and glucuronate interconversions		MAM00054m	(2E)-nonadecenoyl-CoA		-1000	1000		adss1
119	MAR08353	MAM00768c + MAM02039c <=> MAM01596c + MAM02425c	Pentose and glucuronate interconversions		MAM00055c	(2E)-nonenoyl-[ACP]		-1000	1000		adss2
120	MAR08726	MAM01371c + MAM01743c -> MAM01285c + MAM02039c + MAM02846c	Pentose and glucuronate interconversions		MAM00056m	(2E)-nonenoyl-CoA		0	1000		afmid
121	MAR08727	MAM02040c + MAM03109c -> MAM01684c + 2 MAM02039c + MAM03114c	Pentose and glucuronate interconversions		MAM00057c	(2E)-octadecenoyl-CoA		0	1000		aga
122	MAR08728	MAM01684c + MAM02040c -> MAM01973c + MAM02751c	Pentose and glucuronate interconversions		MAM00057m	(2E)-octadecenoyl-CoA		0	1000		agk
123	MAR08729	MAM02040c + MAM03109c -> MAM01973c + MAM02039c + MAM03106c	Pentose and glucuronate interconversions		MAM00057x	(2E)-octadecenoyl-CoA		0	1000		agla
124	MAR06537	MAM01973c + MAM02039c + MAM02555c <=> MAM02378c + MAM02554c	Pentose and glucuronate interconversions		MAM00058c	(2E)-octenoyl-[ACP]		-1000	1000		agmat
125	MAR01568	MAM01249c + MAM02040c + MAM02552c -> MAM01252c + 2 MAM02039c + MAM02553c	Pyruvate metabolism		MAM00059m	(2E)-octenoyl-CoA		0	1000		agpat2
126	MAR03853	MAM02026c + MAM02475c -> MAM00168c	Pyruvate metabolism		MAM00059x	(2E)-octenoyl-CoA		0	1000		agpat3
127	MAR03854	MAM02039c + MAM02475c + MAM02553c -> MAM02329c + MAM02552c	Pyruvate metabolism		MAM00060c	(2E)-pentadecenoyl-[ACP]		0	1000		agpat4
128	MAR03855	MAM02039c + MAM02329c + MAM02555c -> MAM02554c + MAM02771c	Pyruvate metabolism		MAM00061m	(2E)-pentadecenoyl-CoA		0	1000		agpat5
129	MAR03857	MAM00168c + MAM02040c -> MAM01716c + MAM02026c + MAM02039c	Pyruvate metabolism		MAM00062c	(2E)-pentenoyl-[ACP]		0	1000		agpat9l
130	MAR03859	MAM01716c + 2 MAM01824m -> 2 MAM01826m + 2 MAM02039c + MAM02819c	Pyruvate metabolism		MAM00063m	(2E)-pentenoyl-CoA		0	1000		agps
131	MAR04087	MAM02439m + MAM02552m -> MAM01596m + MAM02553m + MAM02819m	Pyruvate metabolism		MAM00064c	(2E)-tetracosenoyl-CoA		0	1000		agt
132	MAR04089	MAM02439c + MAM02554c -> MAM01596c + MAM02555c + MAM02819c	Pyruvate metabolism		MAM00064x	(2E)-tetracosenoyl-CoA		0	1000		agxt2
133	MAR04091	MAM02439m + MAM02554m -> MAM01596m + MAM02555m + MAM02819m	Pyruvate metabolism		MAM00065c	(2E)-tetradecenoyl-[ACP]		0	1000		agxtb
134	MAR04101	MAM02034c + MAM02633c -> MAM01596c + MAM01948c + MAM02696c	Pyruvate metabolism		MAM00066m	(2E)-tetradecenoyl-CoA		0	1000		ahctf1
135	MAR04103	MAM02034m + MAM02633m -> MAM01596m + MAM01948m + MAM02696m	Pyruvate metabolism		MAM00066x	(2E)-tetradecenoyl-CoA		0	1000		ahcy
136	MAR04143	MAM01371m + MAM02046m + MAM02819m -> MAM01285m + MAM02039m + MAM02633m + MAM02751m	Pyruvate metabolism		MAM00067c	(2E)-tricosenoyl-CoA		0	1000		ahcyl1
137	MAR04193	MAM01424c + MAM02039c + MAM02696c -> MAM01623c + MAM02819c	Pyruvate metabolism		MAM00068c	(2E)-tridecenoyl-[ACP]		0	1000		ahcyl2b
138	MAR08497	MAM02039c + MAM02475c + MAM02555c -> MAM02148c + MAM02554c	Pyruvate metabolism		MAM00069m	(2E)-tridecenoyl-CoA		0	1000		aicda
139	MAR08498	MAM01256c + MAM02039c + MAM02555c + MAM02630c -> MAM02040c + MAM02148c + MAM02554c	Pyruvate metabolism		MAM00070c	(2E)-undecenoyl-[ACP]		0	1000		ak1
140	MAR08499	MAM02039c + MAM02148c + MAM02555c + MAM02630c -> 2 MAM02040c + MAM02475c + MAM02554c	Pyruvate metabolism		MAM00071m	(2E)-undecenoyl-CoA		0	1000		ak2
141	MAR08500	MAM02039c + MAM02148c + MAM02555c -> MAM02554c + MAM02771c	Pyruvate metabolism		MAM00072m	(2E,4Z,7Z,10Z)-hexadecatetraenoyl-CoA		0	1000		ak3
142	MAR08501	MAM02039c + MAM02475c + MAM02555c -> MAM01715c + MAM02554c	Pyruvate metabolism		MAM00072x	(2E,4Z,7Z,10Z)-hexadecatetraenoyl-CoA		0	1000		ak4
143	MAR08502	MAM00168c + MAM02039c + MAM02553c <=> MAM01715c + MAM02026c + MAM02552c	Pyruvate metabolism		MAM00073m	(2E,6Z,9Z,12Z)-octadecatetraenoyl-CoA		-1000	1000		ak5
144	MAR08503	MAM02040c + MAM02329c + MAM02552c -> 2 MAM02039c + MAM02403c + MAM02553c	Pyruvate metabolism		MAM00073x	(2E,6Z,9Z,12Z)-octadecatetraenoyl-CoA		0	1000		ak7b
145	MAR08504	MAM01715c + MAM02040c + MAM02552c -> MAM01716c + 2 MAM02039c + MAM02553c	Pyruvate metabolism		MAM00074c	(2E,7Z,10Z,13Z,16Z)-docosapentaenoyl-CoA		0	1000		ak8
146	MAR08506	MAM02040m + MAM02329m + MAM02552m -> 2 MAM02039m + MAM02403m + MAM02553m	Pyruvate metabolism		MAM00075x	(2R)-pristanoyl-CoA		0	1000		ak9
147	MAR08507	MAM02552c + MAM02771c -> MAM01715c + MAM02039c + MAM02553c	Pyruvate metabolism		MAM00076x	(2R,6R,10R)-trimethyl-hendecanoyl-CoA		0	1000		akr1a1b
148	MAR08508	MAM02552c + MAM02771c -> MAM02039c + MAM02329c + MAM02553c	Pyruvate metabolism		MAM00077x	(2R,6S,10S)-pristanate		0	1000		akr1b1.2
149	MAR08509	MAM01715c + MAM02039c + MAM02555c -> MAM02554c + MAM02771c	Pyruvate metabolism		MAM00078x	(2S)-pristanoyl-CoA		0	1000		akr7a3
150	MAR08511	MAM00168m + MAM02040m -> MAM01716m + MAM02026m + MAM02039m	Pyruvate metabolism		MAM00079x	(2S,6R,10R)-trimethyl-(2E)-hendecenoyl-CoA		0	1000		alad
151	MAR08512	MAM01716c + MAM02552c <=> MAM02039c + MAM02553c + MAM02819c	Pyruvate metabolism		MAM00080x	(2S,6R,10R)-trimethyl-hendecanoyl-CoA		-1000	1000		alas1
152	MAR08514	2 MAM01824m + MAM02403c -> 2 MAM01826m + 2 MAM02039c + MAM02819c	Pyruvate metabolism		MAM00081m	(3S)-3-hydroxy-cis,cis-palmito-7,10-dienoyl-CoA		0	1000		alas2
153	MAR08516	MAM01690c -> MAM02475c + MAM02751c	Pyruvate metabolism		MAM00081x	(3S)-3-hydroxy-cis,cis-palmito-7,10-dienoyl-CoA		0	1000		aldh18a1
154	MAR08517	MAM01939c -> MAM02475c + MAM02751c	Pyruvate metabolism		MAM00082m	(3S)-3-hydroxydodec-cis-6-enoyl-CoA		0	1000		aldh1a2
155	MAR04280	MAM02039m + MAM02553m + MAM02819m <=> MAM02403m + MAM02552m	Pyruvate metabolism		MAM00082x	(3S)-3-hydroxydodec-cis-6-enoyl-CoA		-1000	1000		aldh1a3
156	MAR00153	MAM01371c + MAM01597c + MAM02772c -> MAM01334c + MAM02759c + MAM02774c	Propanoate metabolism		MAM00083m	(3S)-3-hydroxylinoleoyl-CoA		0	1000		aldh1l1
157	MAR03212	MAM01802m + MAM02774m -> MAM01265m + MAM01803m	Propanoate metabolism		MAM00083x	(3S)-3-hydroxylinoleoyl-CoA		0	1000		aldh1l2
158	MAR03797	MAM01334m + MAM02759m + MAM02774m <=> MAM01371m + MAM01597m + MAM02772m	Propanoate metabolism		MAM00084m	(3S)-citramalyl-CoA		-1000	1000		aldh2.1
159	MAR03800	MAM00671m + MAM01597m + MAM02552m -> MAM01596m + MAM02553m + MAM02774m	Propanoate metabolism		MAM00085c	(3S)-hydroxy-docasa-cis,cis-13,16-dienoyl-CoA		0	1000		aldh2.2
160	MAR04105	MAM02039c + MAM02444c -> MAM01261c + MAM01596c	Propanoate metabolism		MAM00086c	(3S)-hydroxy-eicosa-cis,cis,cis-11,14,17-trienoyl-CoA		0	1000		aldh3a2a
161	MAR04106	MAM02039m + MAM02444m -> MAM01261m + MAM01596m	Propanoate metabolism		MAM00087c	(3S)-hydroxy-eicosa-cis,cis-11,14-dienoyl-CoA		0	1000		aldh3a2b
162	MAR04107	MAM02039x + MAM02444x -> MAM01261x + MAM01596x	Propanoate metabolism		MAM00088m	(3Z)-dodecenoyl-CoA		0	1000		aldh3b1
163	MAR04282	MAM00900m + MAM01597m + MAM02552m -> MAM01261m + MAM01596m + MAM02553m	Propanoate metabolism		MAM00088x	(3Z)-dodecenoyl-CoA		0	1000		aldh3b2
164	MAR04331	MAM01334c + MAM02039c + MAM02774c <=> MAM01597c + MAM02775c	Propanoate metabolism		MAM00089m	(3Z,7Z,10Z)-hexadecatrienoyl-CoA		-1000	1000		aldh4a1
165	MAR04459	MAM01371c + MAM02039c + MAM02772c -> MAM02759c + MAM02775c	Propanoate metabolism		MAM00089x	(3Z,7Z,10Z)-hexadecatrienoyl-CoA		0	1000		aldh5a1
166	MAR04460	MAM01371m + MAM02039m + MAM02772m <=> MAM02759m + MAM02775m	Propanoate metabolism		MAM00090x	(4R,8R,12R)-trimethyl-(2E)-tridecenoyl-CoA		-1000	1000		aldh6a1
167	MAR04464	MAM01253m + MAM02039m -> MAM01256m + MAM01596m	Propanoate metabolism		MAM00091m	(4Z,7Z,10Z)-hexadecatrienoyl-CoA		0	1000		aldh7a1
168	MAR04497	MAM02142m + MAM02552m -> MAM00900m + MAM02039m + MAM02553m	Propanoate metabolism		MAM00091x	(4Z,7Z,10Z)-hexadecatrienoyl-CoA		0	1000		aldh8a1
169	MAR04741	MAM00799m + MAM02040m -> MAM01597m + MAM02039m + MAM02142m	Propanoate metabolism		MAM00092c	(4Z,7Z,10Z,13Z,16Z)-docosapentaenoylcarnitine		0	1000		aldh9a1a.1
170	MAR08078	MAM02040c + MAM02633c + MAM02774c -> MAM00665c + MAM01597c + MAM02039c	Propanoate metabolism		MAM00092m	(4Z,7Z,10Z,13Z,16Z)-docosapentaenoylcarnitine		0	1000		aldoaa
171	MAR09803	2 MAM02039m + MAM02444m + MAM02555m <=> MAM02040m + MAM02554m + MAM03168m	Propanoate metabolism		MAM00092r	(4Z,7Z,10Z,13Z,16Z)-docosapentaenoylcarnitine		-1000	1000		aldob
172	MAR09804	MAM00799m + MAM02554m <=> MAM02039m + MAM02555m + MAM03168m	Propanoate metabolism		MAM00093c	(4Z,7Z,10Z,13Z,16Z)-docosapentaenoyl-CoA		-1000	1000		aldocb
173	MAR00718	MAM01306c + MAM01803c -> MAM00653c + MAM01802c	Butanoate metabolism		MAM00093m	(4Z,7Z,10Z,13Z,16Z)-docosapentaenoyl-CoA		0	1000		alg1
174	MAR00719	MAM01306c + MAM02039c + MAM02553c -> MAM00653c + MAM02552c	Butanoate metabolism		MAM00093x	(4Z,7Z,10Z,13Z,16Z)-docosapentaenoyl-CoA		0	1000		alg10
175	MAR01434	MAM01255c + MAM01597c <=> 2 MAM01261c	Butanoate metabolism		MAM00093r	(4Z,7Z,10Z,13Z,16Z)-docosapentaenoyl-CoA		-1000	1000		alg11
176	MAR01436	MAM01253c + MAM01371c + MAM01597c -> MAM01255c + MAM01334c + MAM02759c	Butanoate metabolism		MAM00094c	(4Z,7Z,10Z,13Z,16Z)-DPA		0	1000		alg12
177	MAR03163	MAM01412m + MAM01802m -> MAM01622m + MAM01803m	Butanoate metabolism		MAM00094l	(4Z,7Z,10Z,13Z,16Z)-DPA		0	1000		alg13
178	MAR04461	MAM00157m + MAM02552m <=> MAM01253m + MAM02039m + MAM02553m	Butanoate metabolism		MAM00094r	(4Z,7Z,10Z,13Z,16Z)-DPA		-1000	1000		alg14
179	MAR04604	MAM01255x + MAM01261x + MAM02040x -> MAM01597x + MAM02039x + MAM02131x	Butanoate metabolism		MAM00094e	(4Z,7Z,10Z,13Z,16Z)-DPA		0	1000		alg2
180	MAR05351	MAM00648c + MAM02552c <=> MAM00671c + MAM02039c + MAM02553c	Butanoate metabolism		MAM00095c	(4Z,7Z,10Z,13Z,16Z,19Z)-docosahexaenoyl-CoA		-1000	1000		alg3
181	MAR07709	MAM00159m <=> MAM01622m + MAM02040m	Butanoate metabolism		MAM00095m	(4Z,7Z,10Z,13Z,16Z,19Z)-docosahexaenoyl-CoA		-1000	1000		alg5
182	MAR04052	MAM01371c + MAM02845c -> MAM01334c + MAM02039c + MAM02806c	Pentose phosphate pathway		MAM00095x	(4Z,7Z,10Z,13Z,16Z,19Z)-docosahexaenoyl-CoA		0	1000		alg6
183	MAR04304	MAM01968r + MAM02554r -> MAM01961r + MAM02039r + MAM02555r	Pentose phosphate pathway		MAM00095r	(4Z,7Z,10Z,13Z,16Z,19Z)-docosahexaenoyl-CoA		0	1000		alg8
184	MAR04306	MAM01961c + MAM02039c + MAM02555c <=> MAM01968c + MAM02554c	Pentose phosphate pathway		MAM00096c	(5)ppPur-mRNA		-1000	1000		alg9
185	MAR04350	MAM01285c + MAM02039c + MAM02845c <=> MAM01371c + MAM02843c	Pentose phosphate pathway		MAM00097e	(5-L-glutamyl)-L-amino acid		-1000	1000		alkbh8
186	MAR04351	MAM02845r <=> MAM02846r	Pentose phosphate pathway		MAM00098c	(5S,6S)-epoxy-(15R)-hydroxy-ETE		-1000	1000		allc
187	MAR04352	MAM02845c <=> MAM02846c	Pentose phosphate pathway		MAM00098x	(5S,6S)-epoxy-(15R)-hydroxy-ETE		-1000	1000		alox12
188	MAR04354	MAM02844c <=> MAM02845c	Pentose phosphate pathway		MAM00098r	(5S,6S)-epoxy-(15R)-hydroxy-ETE		-1000	1000		alox5a
189	MAR04398	MAM00640c <=> MAM01249c + MAM01939c	Pentose phosphate pathway		MAM00099m	(5Z)-dodecenoyl-CoA		-1000	1000		alpi.2
190	MAR04404	MAM01761c + MAM01785c <=> MAM01845c + MAM01939c	Pentose phosphate pathway		MAM00099x	(5Z)-dodecenoyl-CoA		-1000	1000		alpl
191	MAR04473	MAM01169r + MAM02554r -> MAM01596r + MAM02555r + MAM02846r	Pentose phosphate pathway		MAM00100c	(5Z,8Z,11Z)-eicosatrienoylcarnitine		0	1000		amacr
192	MAR04474	MAM01169c + MAM02554c -> MAM01596c + MAM02555c + MAM02846c	Pentose phosphate pathway		MAM00100m	(5Z,8Z,11Z)-eicosatrienoylcarnitine		0	1000		amd1
193	MAR04476	MAM01169c + MAM01285c + MAM02039c <=> MAM01371c + MAM01683c	Pentose phosphate pathway		MAM00100r	(5Z,8Z,11Z)-eicosatrienoylcarnitine		-1000	1000		amdhd1
194	MAR04477	MAM01761c <=> MAM02846c	Pentose phosphate pathway		MAM00101c	(5Z,8Z,11Z)-eicosatrienoyl-CoA		-1000	1000		amdhd2
195	MAR04501	MAM01761c + MAM02845c <=> MAM01939c + MAM02884c	Pentose phosphate pathway		MAM00101m	(5Z,8Z,11Z)-eicosatrienoyl-CoA		-1000	1000		amfra
196	MAR04565	MAM01939c + MAM02884c <=> MAM01785c + MAM01845c	Pentose phosphate pathway		MAM00101r	(5Z,8Z,11Z)-eicosatrienoyl-CoA		-1000	1000		amigo3
197	MAR04567	MAM01285c + MAM02039c + MAM02883c <=> MAM01371c + MAM02884c	Pentose phosphate pathway		MAM00102c	(5Z,8Z,11Z,14Z,17Z)-eicosapentaenoylcarnitine		-1000	1000		amn
198	MAR04568	MAM02039c + MAM02883c + MAM03106c <=> MAM02884c + MAM03130c	Pentose phosphate pathway		MAM00102m	(5Z,8Z,11Z,14Z,17Z)-eicosapentaenoylcarnitine		-1000	1000		ampd1
199	MAR09799	MAM01371c + MAM03165c <=> MAM01285c + MAM02039c + MAM02884c	Pentose phosphate pathway		MAM00102r	(5Z,8Z,11Z,14Z,17Z)-eicosapentaenoylcarnitine		-1000	1000		ampd2a
200	MAR09800	MAM01371c + MAM03165c <=> MAM01285c + MAM02039c + MAM03166c	Pentose phosphate pathway		MAM00103c	(5Z,8Z,11Z,14Z,17Z)-eicosapentaenoyl-CoA		-1000	1000		ampd3b
201	MAR04623	MAM01961r + MAM02040r -> MAM01169r + MAM02039r	Pentose phosphate pathway		MAM00103m	(5Z,8Z,11Z,14Z,17Z)-eicosapentaenoyl-CoA		0	1000		amt
202	MAR04625	MAM01961c + MAM02040c -> MAM01169c + MAM02039c	Pentose phosphate pathway		MAM00103r	(5Z,8Z,11Z,14Z,17Z)-eicosapentaenoyl-CoA		0	1000		amy2a
203	MAR04710	MAM00639c <=> MAM00640c	Pentose phosphate pathway		MAM00104c	(6Z,9Z)-octadecadienoic acid		-1000	1000		amy2al1
204	MAR04841	MAM02039c + MAM02553c + MAM02843c <=> MAM02552c + MAM02841c	Pentose phosphate pathway		MAM00104l	(6Z,9Z)-octadecadienoic acid		-1000	1000		anapc11
205	MAR08074	MAM01371c + MAM01672c -> MAM00640c + MAM01285c + MAM02039c	Pentose phosphate pathway		MAM00104r	(6Z,9Z)-octadecadienoic acid		0	1000		angptl4
206	MAR08653	MAM01961r + MAM02039r + MAM02553r <=> MAM01968r + MAM02552r	Pentose phosphate pathway		MAM00104e	(6Z,9Z)-octadecadienoic acid		-1000	1000		ankrd1a
207	MAR03998	MAM01285c + MAM02040c -> MAM01334c + MAM02039c + MAM02751c	Purine metabolism		MAM00105c	(6Z,9Z)-octadecadienoylcarnitine		0	1000		anxa3b
208	MAR04000	MAM01371c -> MAM01419c + MAM02759c	Purine metabolism		MAM00105m	(6Z,9Z)-octadecadienoylcarnitine		0	1000		aoc1
209	MAR04002	2 MAM01285c <=> MAM01334c + MAM01371c	Purine metabolism		MAM00105r	(6Z,9Z)-octadecadienoylcarnitine		-1000	1000		aoc2
210	MAR04004	2 MAM01285m <=> MAM01334m + MAM01371m	Purine metabolism		MAM00106c	(6Z,9Z)-octadecadienoyl-CoA		-1000	1000		aox6
211	MAR04010	MAM01334c + MAM02040c -> MAM01280c + MAM02751c	Purine metabolism		MAM00106m	(6Z,9Z)-octadecadienoyl-CoA		0	1000		ap1g1
212	MAR04081	MAM01334e + MAM02040e -> MAM01280e + MAM02751e	Purine metabolism		MAM00106r	(6Z,9Z)-octadecadienoyl-CoA		0	1000		apip
213	MAR04082	MAM01334m + MAM02040m -> MAM01280m + MAM02751m	Purine metabolism		MAM00107c	(6Z,9Z,12Z,15Z)-octadecatetraenoylcarnitine		0	1000		apoa1a
214	MAR04012	MAM01280c + MAM01371c -> MAM01285c + MAM01334c + MAM02039c	Purine metabolism		MAM00107m	(6Z,9Z,12Z,15Z)-octadecatetraenoylcarnitine		0	1000		apoba
215	MAR04014	MAM01419c + MAM02040c -> MAM01334c + MAM02039c	Purine metabolism		MAM00107r	(6Z,9Z,12Z,15Z)-octadecatetraenoylcarnitine		0	1000		apoc1
216	MAR04020	MAM01285c + MAM01948c <=> MAM01371c + MAM02016c	Purine metabolism		MAM00108c	(6Z,9Z,12Z,15Z)-octadecatetraenoyl-CoA		-1000	1000		apoc2
217	MAR04022	MAM02034c -> MAM01433c + MAM02759c	Purine metabolism		MAM00108m	(6Z,9Z,12Z,15Z)-octadecatetraenoyl-CoA		0	1000		apoea
218	MAR04038	MAM01804c <=> MAM02040c + MAM02167c	Purine metabolism		MAM00108r	(6Z,9Z,12Z,15Z)-octadecatetraenoyl-CoA		-1000	1000		apoeb
219	MAR04040	MAM02040c + MAM02167c + MAM02552c -> MAM02039c + MAM02553c + MAM03150c	Purine metabolism		MAM00109c	(6Z,9Z,12Z,15Z,18Z)-tetracosapentaenoylcarnitine		0	1000		aprt
220	MAR04042	MAM01370c + MAM02034c + MAM02167c -> MAM01282c + MAM01948c + 2 MAM02039c + MAM02751c	Purine metabolism		MAM00109r	(6Z,9Z,12Z,15Z,18Z)-tetracosapentaenoylcarnitine		0	1000		aqp10b
221	MAR04046	MAM01371c + MAM01975c + MAM02040c + MAM03150c -> MAM01334c + MAM01974c + MAM02016c + 2 MAM02039c + MAM02759c	Purine metabolism		MAM00110c	(6Z,9Z,12Z,15Z,18Z)-tetracosapentaenoyl-CoA		0	1000		aqp1a.1
222	MAR04048	MAM01433c + MAM02040c -> MAM02016c + MAM02039c	Purine metabolism		MAM00110x	(6Z,9Z,12Z,15Z,18Z)-tetracosapentaenoyl-CoA		0	1000		aqp3a
223	MAR04080	MAM01334c + MAM02040c -> MAM02167c + MAM02578c	Purine metabolism		MAM00110r	(6Z,9Z,12Z,15Z,18Z)-tetracosapentaenoyl-CoA		0	1000		aqp3b
224	MAR04085	MAM01334c + MAM02759c <=> MAM01279c + MAM02806c	Purine metabolism		MAM00111c	(6Z,9Z,12Z,15Z,18Z)-TPA		-1000	1000		aqp4
225	MAR04086	MAM01334e + MAM02759e <=> MAM01279e + MAM02806e	Purine metabolism		MAM00111l	(6Z,9Z,12Z,15Z,18Z)-TPA		-1000	1000		aqp7
226	MAR04134	MAM01948e + MAM02040e -> MAM02016e + MAM02039e + MAM02751e	Purine metabolism		MAM00111r	(6Z,9Z,12Z,15Z,18Z)-TPA		0	1000		aqp8a.1
227	MAR04135	MAM01285m + MAM01948m <=> MAM01371m + MAM02016m	Purine metabolism		MAM00111e	(6Z,9Z,12Z,15Z,18Z)-TPA		-1000	1000		aqp9b
228	MAR04168	MAM02034c + MAM02040c -> MAM02016c + MAM02039c + MAM02759c	Purine metabolism		MAM00112c	(6Z,9Z,12Z,15Z,18Z,21Z)-tetracosahexaenoylcarnitine		0	1000		arcn1a
229	MAR04171	MAM01948c + MAM02039c + MAM02696c -> MAM02034c + MAM02819c	Purine metabolism		MAM00112r	(6Z,9Z,12Z,15Z,18Z,21Z)-tetracosahexaenoylcarnitine		0	1000		arg1
230	MAR04290	MAM02040e + MAM02193e -> MAM02039e + MAM02161e + MAM02751e	Purine metabolism		MAM00113c	(6Z,9Z,12Z,15Z,18Z,21Z)-tetracosahexaenoyl-CoA		0	1000		arg2
231	MAR04406	MAM01975c + MAM02040c + MAM02806c -> MAM01131c + MAM01974c + MAM02759c	Purine metabolism		MAM00113x	(6Z,9Z,12Z,15Z,18Z,21Z)-tetracosahexaenoyl-CoA		0	1000		arid4b
232	MAR04412	MAM01334c + MAM01862c <=> MAM01282c	Purine metabolism		MAM00113r	(6Z,9Z,12Z,15Z,18Z,21Z)-tetracosahexaenoyl-CoA		-1000	1000		arsa
233	MAR04417	MAM02040c + MAM02167c -> MAM02170c + MAM02751c	Purine metabolism		MAM00114c	(6Z,9Z,12Z,15Z,18Z,21Z)-THA		0	1000		arsb
234	MAR04418	MAM02167c + MAM02759c <=> MAM02159c + MAM02806c	Purine metabolism		MAM00114l	(6Z,9Z,12Z,15Z,18Z,21Z)-THA		-1000	1000		arsh
235	MAR04419	MAM02016c + MAM02039c + MAM02555c -> MAM02167c + MAM02554c + MAM02578c	Purine metabolism		MAM00114r	(6Z,9Z,12Z,15Z,18Z,21Z)-THA		0	1000		art4
236	MAR04421	MAM01637c + MAM02039c + MAM02696c -> MAM01642c + MAM02819c	Purine metabolism		MAM00114e	(6Z,9Z,12Z,15Z,18Z,21Z)-THA		0	1000		as3mt
237	MAR04449	MAM02016c + MAM02040c -> MAM02038c + MAM02751c	Purine metabolism		MAM00115c	(7Z)-octadecenoic acid		0	1000		asah1b
238	MAR04450	MAM02016e + MAM02040e -> MAM02038e + MAM02751e	Purine metabolism		MAM00115l	(7Z)-octadecenoic acid		0	1000		asah2
239	MAR04451	MAM01285m + MAM02016m + MAM02039m -> MAM01371m + MAM02038m	Purine metabolism		MAM00115r	(7Z)-octadecenoic acid		0	1000		asb12b
240	MAR04452	MAM02016c + MAM02759c <=> MAM02037c + MAM02806c	Purine metabolism		MAM00115e	(7Z)-octadecenoic acid		-1000	1000		ash1l
241	MAR04453	MAM01371c + MAM02578c + MAM03150c -> MAM01334c + MAM02016c + MAM02039c + MAM02759c	Purine metabolism		MAM00116c	(7Z)-octadecenoyl-CoA		0	1000		asl
242	MAR04480	MAM01285c + MAM01637c <=> MAM01371c + MAM01639c	Purine metabolism		MAM00116m	(7Z)-octadecenoyl-CoA		-1000	1000		asmt
243	MAR04481	MAM01280c + MAM02040c -> MAM02170c + MAM02578c	Purine metabolism		MAM00116r	(7Z)-octadecenoyl-CoA		0	1000		asns
244	MAR04482	MAM01280e + MAM02040e -> MAM02170e + MAM02578e	Purine metabolism		MAM00117c	(7Z)-tetradecenoic acid		0	1000		aspa
245	MAR04486	MAM01965c + MAM02193c -> MAM01968c + MAM02039c + MAM02161c	Purine metabolism		MAM00117l	(7Z)-tetradecenoic acid		0	1000		aspg
246	MAR04487	MAM01642c + MAM01965c -> MAM01637c + MAM01968c + MAM02039c	Purine metabolism		MAM00117r	(7Z)-tetradecenoic acid		0	1000		asrgl1
247	MAR04488	MAM01840c + MAM02193c -> MAM01845c + MAM02039c + MAM02161c	Purine metabolism		MAM00117e	(7Z)-tetradecenoic acid		0	1000		ass1
248	MAR04489	MAM01642c + MAM01840c -> MAM01637c + MAM01845c + MAM02039c	Purine metabolism		MAM00118c	(7Z)-tetradecenoyl-CoA		0	1000		ate1
249	MAR04492	MAM02193c + MAM02453c -> MAM02039c + MAM02161c + MAM02455c	Purine metabolism		MAM00118m	(7Z)-tetradecenoyl-CoA		0	1000		atg9b
250	MAR04493	MAM01642c + MAM02453c -> MAM01637c + MAM02039c + MAM02455c	Purine metabolism		MAM00118x	(7Z)-tetradecenoyl-CoA		0	1000		atic
251	MAR04495	MAM01962c + MAM02193c -> MAM01963c + MAM02039c + MAM02161c	Purine metabolism		MAM00118r	(7Z)-tetradecenoyl-CoA		0	1000		atp10a
252	MAR04496	MAM01642c + MAM01962c -> MAM01637c + MAM01963c + MAM02039c	Purine metabolism		MAM00119c	(7Z,10Z,13Z,16Z)-docosatetraenoyl-CoA		0	1000		atp11a
253	MAR04518	MAM02037c + MAM02040c -> MAM02578c + MAM03148c	Purine metabolism		MAM00119m	(7Z,10Z,13Z,16Z)-docosatetraenoyl-CoA		0	1000		atp11c
254	MAR04519	MAM02040c + MAM02159c + MAM02552c -> MAM02039c + MAM02553c + MAM03148c	Purine metabolism		MAM00119r	(7Z,10Z,13Z,16Z)-docosatetraenoyl-CoA		0	1000		atp1a1a.1
255	MAR04520	MAM02040c + MAM02159c + MAM02630c -> MAM02041c + MAM03148c	Purine metabolism		MAM00120c	(7Z,10Z,13Z,16Z,19Z)-docosapentaenoylcarnitine		0	1000		atp1a2a
256	MAR04573	MAM01680c + MAM02039c + MAM02696c -> MAM01688c + MAM02819c	Purine metabolism		MAM00120m	(7Z,10Z,13Z,16Z,19Z)-docosapentaenoylcarnitine		0	1000		atp1a3a
257	MAR04574	MAM02170c + MAM02751c <=> MAM02159c + MAM02844c	Purine metabolism		MAM00120r	(7Z,10Z,13Z,16Z,19Z)-docosapentaenoylcarnitine		-1000	1000		atp1b1a
258	MAR04600	MAM01371c + MAM01669c -> MAM01285c + MAM01686c + MAM02039c	Purine metabolism		MAM00121c	(7Z,10Z,13Z,16Z,19Z)-docosapentaenoyl-CoA		0	1000		atp1b2b
259	MAR04602	MAM01686c + MAM02040c -> MAM01669c + MAM02751c	Purine metabolism		MAM00121m	(7Z,10Z,13Z,16Z,19Z)-docosapentaenoyl-CoA		0	1000		atp1b3a
260	MAR04603	MAM00639c + MAM02037c <=> MAM01669c + MAM02751c	Purine metabolism		MAM00121r	(7Z,10Z,13Z,16Z,19Z)-docosapentaenoyl-CoA		-1000	1000		atp1b3b
261	MAR04611	MAM01371c + MAM02990c -> MAM01642c + MAM02040c + MAM02666c	Purine metabolism		MAM00122c	(8Z,11Z)-eicosadienoylcarnitine		0	1000		atp1b4
262	MAR04612	MAM01285c + MAM02990c -> MAM01637c + MAM02040c + MAM02666c	Purine metabolism		MAM00122m	(8Z,11Z)-eicosadienoylcarnitine		0	1000		atp2a1l
263	MAR04614	MAM02034c + MAM02990c -> MAM01688c + MAM02040c + MAM02666c	Purine metabolism		MAM00122r	(8Z,11Z)-eicosadienoylcarnitine		0	1000		atp2a2b
264	MAR04615	MAM01948c + MAM02990c -> MAM01680c + MAM02040c + MAM02666c	Purine metabolism		MAM00123c	(8Z,11Z)-eicosadienoyl-CoA		0	1000		atp2a3
265	MAR04617	MAM01623c + MAM02990c -> MAM01645c + MAM02040c + MAM02666c	Purine metabolism		MAM00123m	(8Z,11Z)-eicosadienoyl-CoA		0	1000		atp2b1a
266	MAR04618	MAM02990c + MAM03130c -> MAM01756c + MAM02040c + MAM02666c	Purine metabolism		MAM00123r	(8Z,11Z)-eicosadienoyl-CoA		0	1000		atp2b2
267	MAR04619	MAM01424c + MAM02990c -> MAM01643c + MAM02040c + MAM02666c	Purine metabolism		MAM00124c	(8Z,11Z,14Z,17Z)-eicosatetraenoylcarnitine		0	1000		atp2b3b
268	MAR04621	MAM02990c + MAM03106c -> MAM01754c + MAM02040c + MAM02666c	Purine metabolism		MAM00124m	(8Z,11Z,14Z,17Z)-eicosatetraenoylcarnitine		0	1000		atp2b4
269	MAR04632	MAM01639c + MAM02040c -> MAM01666c + MAM02751c	Purine metabolism		MAM00124r	(8Z,11Z,14Z,17Z)-eicosatetraenoylcarnitine		0	1000		atp2c1
270	MAR04646	MAM02040c + MAM02552c + MAM03148c -> MAM02039c + MAM02553c + MAM03120c	Purine metabolism		MAM00125c	(8Z,11Z,14Z,17Z)-eicosatetraenoyl-CoA		0	1000		atp5f1b
271	MAR04648	MAM02040x + MAM02552x + MAM03148x -> MAM02039x + MAM02553x + MAM03120x	Purine metabolism		MAM00125m	(8Z,11Z,14Z,17Z)-eicosatetraenoyl-CoA		0	1000		atp5f1c
272	MAR04649	MAM02040c + MAM02630c + MAM03148c -> MAM02041c + MAM03120c	Purine metabolism		MAM00125r	(8Z,11Z,14Z,17Z)-eicosatetraenoyl-CoA		0	1000		atp5f1d
273	MAR04650	MAM02040x + MAM02630x + MAM03148x -> MAM02041x + MAM03120x	Purine metabolism		MAM00126c	(9E)-octadecenoylcarnitine		0	1000		atp5f1e
274	MAR04651	MAM02038c + MAM02751c <=> MAM02037c + MAM02844c	Purine metabolism		MAM00126m	(9E)-octadecenoylcarnitine		-1000	1000		atp5fa1
275	MAR04663	MAM02751c + MAM03149c <=> MAM02844c + MAM03148c	Purine metabolism		MAM00126r	(9E)-octadecenoylcarnitine		-1000	1000		atp5l
276	MAR04664	MAM02806c + MAM03148c -> MAM02759c + MAM03150c	Purine metabolism		MAM00127c	(9E)-octadecenoyl-CoA		0	1000		atp5mc1
277	MAR04694	MAM01666c + MAM02040c -> MAM01671c + MAM02578c	Purine metabolism		MAM00127m	(9E)-octadecenoyl-CoA		0	1000		atp5mc3a
278	MAR04695	MAM00639c + MAM01279c <=> MAM01666c + MAM02751c	Purine metabolism		MAM00127r	(9E)-octadecenoyl-CoA		-1000	1000		atp5md
279	MAR04705	MAM02040c + MAM03150c -> MAM02751c + MAM03149c	Purine metabolism		MAM00128c	(9E)-tetradecenoic acid		0	1000		atp5mea
280	MAR04709	MAM00639c + MAM02159c <=> MAM01671c + MAM02751c	Purine metabolism		MAM00128l	(9E)-tetradecenoic acid		-1000	1000		atp5mf
281	MAR04799	MAM01131c + MAM01371c + MAM01986c -> MAM01285c + MAM01940c + MAM02039c + MAM02751c	Purine metabolism		MAM00128r	(9E)-tetradecenoic acid		0	1000		atp5mj
282	MAR04802	MAM01132c + MAM01371c -> MAM01285c + MAM01305c + 2 MAM02039c + MAM02751c	Purine metabolism		MAM00128e	(9E)-tetradecenoic acid		0	1000		atp5pb
283	MAR04804	MAM01130c + MAM02039c <=> MAM01305c + MAM01596c	Purine metabolism		MAM00129c	(9E)-tetradecenoyl-CoA		-1000	1000		atp5pd
284	MAR04808	MAM01371c + MAM01975c + MAM02040c + MAM02575c -> MAM01132c + MAM01285c + MAM01974c + MAM02039c + MAM02751c	Purine metabolism		MAM00129m	(9E)-tetradecenoyl-CoA		0	1000		atp5pf
285	MAR04810	MAM01130c + MAM01370c + MAM01371c -> MAM01285c + MAM02039c + MAM02751c + MAM02872c	Purine metabolism		MAM00129r	(9E)-tetradecenoyl-CoA		0	1000		atp5po
286	MAR04812	MAM01304c + MAM01862c <=> MAM02872c	Purine metabolism		MAM00130c	(9Z,12Z,15Z,18Z)-tetracosatetraenoylcarnitine		-1000	1000		atp6ap1a
287	MAR04814	MAM00266c + MAM01304c <=> MAM01804c + MAM02980c	Purine metabolism		MAM00130r	(9Z,12Z,15Z,18Z)-tetracosatetraenoylcarnitine		-1000	1000		atp6v0a1a
288	MAR05301	MAM02034c + MAM03123c -> MAM01948c + MAM02039c + MAM03114c	Purine metabolism		MAM00131c	(9Z,12Z,15Z,18Z)-tetracosatetraenoyl-CoA		0	1000		atp6v0a2b
289	MAR05353	MAM01285c + MAM01680c <=> MAM01371c + MAM01686c	Purine metabolism		MAM00131x	(9Z,12Z,15Z,18Z)-tetracosatetraenoyl-CoA		-1000	1000		atp6v0b
290	MAR06601	MAM01312c + MAM02040c -> MAM03121c + MAM03122c	Purine metabolism		MAM00131r	(9Z,12Z,15Z,18Z)-tetracosatetraenoyl-CoA		0	1000		atp6v0ca
291	MAR06602	MAM02041c + MAM03120c <=> MAM01315c + 2 MAM02039c + MAM03121c	Purine metabolism		MAM00132c	(9Z,12Z,15Z,18Z)-TTA		-1000	1000		atp6v0cb
292	MAR06603	MAM02041e + MAM03120e <=> MAM01315e + 2 MAM02039e + MAM03121e	Purine metabolism		MAM00132l	(9Z,12Z,15Z,18Z)-TTA		-1000	1000		atp6v0d1
293	MAR06605	MAM02040c + MAM03119c <=> MAM02147c + MAM03120c	Purine metabolism		MAM00132r	(9Z,12Z,15Z,18Z)-TTA		-1000	1000		atp6v0e1
294	MAR06606	MAM01368c + MAM03119c <=> MAM02489c + MAM03120c	Purine metabolism		MAM00132e	(9Z,12Z,15Z,18Z)-TTA		-1000	1000		atp6v1ab
295	MAR06607	MAM02040c + MAM03119c <=> MAM02149c + MAM03120c	Purine metabolism		MAM00133c	(9Z,12Z,15Z,18Z,21Z)-tetracosapentaenoylcarnitine		-1000	1000		atp6v1b2
296	MAR06609	MAM01313c + MAM02040c <=> MAM01312c + MAM02039c	Purine metabolism		MAM00133r	(9Z,12Z,15Z,18Z,21Z)-tetracosapentaenoylcarnitine		-1000	1000		atp6v1c1a
297	MAR06610	MAM01104c + MAM02040c -> MAM01313c + MAM01596c	Purine metabolism		MAM00134c	(9Z,12Z,15Z,18Z,21Z)-tetracosapentaenoyl-CoA		0	1000		atp6v1c2
298	MAR06611	MAM02040c + MAM02630c + MAM03120c <=> MAM01104c + MAM02041c	Purine metabolism		MAM00134x	(9Z,12Z,15Z,18Z,21Z)-tetracosapentaenoyl-CoA		-1000	1000		atp6v1d
299	MAR07144	MAM01288c + MAM02040c -> MAM01334c + 2 MAM02039c + MAM02845c	Purine metabolism		MAM00134r	(9Z,12Z,15Z,18Z,21Z)-tetracosapentaenoyl-CoA		0	1000		atp6v1e1a
300	MAR08755	MAM02040x + MAM02159x + MAM02630x -> MAM02041x + MAM03148x	Purine metabolism		MAM00135c	(9Z,12Z,15Z,18Z,21Z)-TPA		0	1000		atp6v1e1b
301	MAR09797	MAM01279c + MAM02040c -> MAM02159c + MAM02578c	Purine metabolism		MAM00135l	(9Z,12Z,15Z,18Z,21Z)-TPA		0	1000		atp6v1f
302	MAR04016	MAM01285c + MAM02034c <=> MAM01371c + MAM01948c	Purine metabolism		MAM00135r	(9Z,12Z,15Z,18Z,21Z)-TPA		-1000	1000		atp6v1g1
303	MAR04018	MAM01285m + MAM02034m <=> MAM01371m + MAM01948m	Purine metabolism		MAM00135e	(9Z,12Z,15Z,18Z,21Z)-TPA		-1000	1000		atp6v1h
304	MAR04044	MAM01285c + MAM01642c <=> MAM01371c + MAM01637c	Purine metabolism		MAM00136c	(ADP-D-ribosyl)n+1-acceptor		-1000	1000		atp8a1
305	MAR04291	MAM01285c + MAM02193c <=> MAM01371c + MAM02161c	Purine metabolism		MAM00137c	(ADP-D-ribosyl)n-acceptor		-1000	1000		atp8b1
306	MAR04420	MAM01285m + MAM01642m -> MAM01371m + MAM01637m	Purine metabolism		MAM00138g	(alpha-D-Glucosyl)-(alpha-D-mannosyl)8-beta-D-mannosyl-diacetylchitobiosyl-L-asparagine (protein)		0	1000		atp8b2
307	MAR04570	MAM01285c + MAM01688c <=> MAM01371c + MAM01680c	Purine metabolism		MAM00138r	(alpha-D-Glucosyl)-(alpha-D-mannosyl)8-beta-D-mannosyl-diacetylchitobiosyl-L-asparagine (protein)		-1000	1000		atrip
308	MAR04572	MAM01285m + MAM01688m -> MAM01371m + MAM01680m	Purine metabolism		MAM00139g	(alpha-D-Glucosyl)2-(alpha-D-mannosyl)8-beta-D-mannosyl-diacetylchitobiosyl-L-asparagine (protein)		0	1000		auh
309	MAR04006	MAM01285c + MAM03130c <=> MAM01371c + MAM03106c	Pyrimidine metabolism		MAM00139r	(alpha-D-Glucosyl)2-(alpha-D-mannosyl)8-beta-D-mannosyl-diacetylchitobiosyl-L-asparagine (protein)		-1000	1000		b3galnt2
310	MAR04028	MAM01285c + MAM01623c <=> MAM01371c + MAM01424c	Pyrimidine metabolism		MAM00140g	(alpha-D-Glucosyl)3-(alpha-D-mannosyl)8-beta-D-mannosyl-diacetylchitobiosyl-L-asparagine (protein)		-1000	1000		b3galt11
311	MAR04030	MAM01285m + MAM01623m <=> MAM01371m + MAM01424m	Pyrimidine metabolism		MAM00140r	(alpha-D-Glucosyl)3-(alpha-D-mannosyl)8-beta-D-mannosyl-diacetylchitobiosyl-L-asparagine (protein)		-1000	1000		b3galt1b
312	MAR04670	MAM01285c + MAM01645c <=> MAM01371c + MAM01643c	Pyrimidine metabolism		MAM00141l	(alpha-D-mannosyl)2-beta-D-mannosyl-N-acetylglucosamine		-1000	1000		b3galt2
313	MAR04673	MAM01285c + MAM01756c <=> MAM01371c + MAM01754c	Pyrimidine metabolism		MAM00142g	(alpha-D-mannosyl)4-beta-D-mannosyl-diacetylchitobiosyl-L-asparagine (protein)		-1000	1000		b3galt4
314	MAR04675	MAM01371m + MAM01754m -> MAM01285m + MAM01756m	Pyrimidine metabolism		MAM00143g	(alpha-D-mannosyl)5-beta-D-mannosyl-diacetylchitobiosyl-L-asparagine (protein) (B1)		0	1000		b3galt6
315	MAR06614	MAM01637c + MAM01753c <=> MAM01642c + MAM01747c	Pyrimidine metabolism		MAM00144g	(alpha-D-mannosyl)5-beta-D-mannosyl-diacetylchitobiosyl-L-asparagine (protein) (B2)		-1000	1000		b3gat1a
316	MAR06615	MAM01637m + MAM01753m <=> MAM01642m + MAM01747m	Pyrimidine metabolism		MAM00145g	(alpha-D-mannosyl)5-beta-D-mannosyl-diacetylchitobiosyl-L-asparagine (protein) (C)		-1000	1000		b3gat2
317	MAR06616	MAM01637n + MAM01753n <=> MAM01642n + MAM01747n	Pyrimidine metabolism		MAM00146g	(alpha-D-mannosyl)6-beta-D-mannosyl-diacetylchitobiosyl-L-asparagine (protein) (A)		-1000	1000		b3gat3
318	MAR04635	MAM01285c + MAM01753c <=> MAM01371c + MAM01747c	Pyrimidine metabolism		MAM00147g	(alpha-D-mannosyl)6-beta-D-mannosyl-diacetylchitobiosyl-L-asparagine (protein) (B1)		-1000	1000		b3glcta
319	MAR03793	MAM00661m + MAM01307m <=> MAM01633m + MAM02819m	Pyrimidine metabolism		MAM00148g	(alpha-D-mannosyl)6-beta-D-mannosyl-diacetylchitobiosyl-L-asparagine (protein) (B2)		-1000	1000		b3gnt2b
320	MAR03931	MAM02039c + MAM02555c + MAM02666c -> MAM02554c + MAM02990c	Pyrimidine metabolism		MAM00149g	(alpha-D-mannosyl)6-beta-D-mannosyl-diacetylchitobiosyl-L-asparagine (protein) (C)		0	1000		b3gnt2l
321	MAR03969	MAM02193c + MAM03123c -> MAM02039c + MAM02161c + MAM03114c	Pyrimidine metabolism		MAM00150g	(alpha-D-mannosyl)7-beta-D-mannosyl-diacetylchitobiosyl-L-asparagine, isoform A (protein)		0	1000		b3gnt3.4
322	MAR03970	MAM02040c + MAM03114c -> MAM02751c + MAM03123c	Pyrimidine metabolism		MAM00151g	(alpha-D-mannosyl)7-beta-D-mannosyl-diacetylchitobiosyl-L-asparagine, isoform B (protein)		0	1000		b3gnt5a
323	MAR04008	MAM01285c + MAM03106c <=> MAM01371c + MAM03114c	Pyrimidine metabolism		MAM00151r	(alpha-D-mannosyl)7-beta-D-mannosyl-diacetylchitobiosyl-L-asparagine, isoform B (protein)		-1000	1000		b3gnt7
324	MAR04032	MAM01371c + MAM02578c + MAM03130c -> MAM01285c + MAM01623c + MAM02039c + MAM02751c	Pyrimidine metabolism		MAM00152g	(alpha-D-mannosyl)7-beta-D-mannosyl-diacetylchitobiosyl-L-asparagine, isoform C (protein)		0	1000		b3gnt9
325	MAR04034	2 MAM01371c + MAM01975c + MAM02040c + MAM02046c -> 2 MAM01285c + MAM01420c + MAM01974c + 2 MAM02039c + MAM02751c	Pyrimidine metabolism		MAM00153g	(alpha-D-mannosyl)8-beta-D-mannosyl-diacetylchitobiosyl-L-asparagine (protein)		0	1000		b3gntl1
326	MAR04036	MAM02039c + MAM02660c -> MAM01596c + MAM03114c	Pyrimidine metabolism		MAM00153r	(alpha-D-mannosyl)8-beta-D-mannosyl-diacetylchitobiosyl-L-asparagine (protein)		0	1000		b4galnt1a
327	MAR04050	MAM02039c + MAM02559c + MAM02751c <=> MAM01370c + MAM01420c	Pyrimidine metabolism		MAM00154r	(Glc)3 (GlcNAc)2 (Man)9 (PP-Dol)1		-1000	1000		b4galnt1b
328	MAR04056	MAM01752c + MAM02040c -> MAM02751c + MAM02996c	Pyrimidine metabolism		MAM00155c	(indol-3-yl)acetamide		0	1000		b4galnt2.1
329	MAR04059	MAM02040r + MAM03106r -> MAM02039r + MAM02751r + MAM03114r	Pyrimidine metabolism		MAM00156c	(R)-1,2-dimethyl-5,6-dihydroxy-tetrahydroisoquinoline		0	1000		b4galnt3b
330	MAR04060	MAM02040e + MAM03106e -> MAM02039e + MAM02751e + MAM03114e	Pyrimidine metabolism		MAM00157c	(R)-3-hydroxybutanoate		0	1000		b4galnt4a
331	MAR04127	MAM02040c + MAM03108c -> MAM01967c + 2 MAM02039c + MAM03114c	Pyrimidine metabolism		MAM00157m	(R)-3-hydroxybutanoate		0	1000		b4galt1l
332	MAR04177	MAM01590c + MAM02040c -> MAM01630c + MAM02751c	Pyrimidine metabolism		MAM00157e	(R)-3-hydroxybutanoate		0	1000		b4galt2
333	MAR04179	MAM01590e + MAM02040e -> MAM01630e + MAM02751e	Pyrimidine metabolism		MAM00158c	(R)-3-hydroxybutanoyl-[ACP]		0	1000		b4galt3
334	MAR04182	MAM01630c + MAM02034c -> MAM01590c + MAM01948c + MAM02039c	Pyrimidine metabolism		MAM00159m	(R)-3-hydroxybutanoyl-CoA		0	1000		b4galt4
335	MAR04183	MAM01424e + MAM02040e -> MAM01590e + MAM02039e + MAM02751e	Pyrimidine metabolism		MAM00160c	(R)-3-hydroxydecanoyl-[ACP]		0	1000		b4galt5
336	MAR04192	MAM01623e + MAM02040e -> MAM01424e + MAM02039e + MAM02751e	Pyrimidine metabolism		MAM00161c	(R)-3-hydroxyoctanoyl-[ACP]		0	1000		b4galt7
337	MAR04194	MAM01371c + MAM01975c + MAM02040c + MAM03130c -> MAM01285c + MAM01623c + MAM01974c + 2 MAM02039c + MAM02751c	Pyrimidine metabolism		MAM00162c	(R)-3-hydroxypalmitoyl-[ACP]		0	1000		b4gat1
338	MAR04210	MAM02039c + MAM02696c + MAM03106c -> MAM02819c + MAM03130c	Pyrimidine metabolism		MAM00163c	(R)-4-phosphopantothenoyl-cysteine		0	1000		babam2
339	MAR04211	MAM02040e + MAM03130e -> MAM02039e + MAM02759e + MAM03114e	Pyrimidine metabolism		MAM00163m	(R)-4-phosphopantothenoyl-cysteine		0	1000		bard1
340	MAR04343	MAM02806c + MAM03118c -> MAM02759c + MAM03114c	Pyrimidine metabolism		MAM00164c	(R)-5-diphosphomevalonate		0	1000		bbox1
341	MAR04345	MAM01052c + MAM02554c <=> MAM02039c + MAM02555c + MAM03118c	Pyrimidine metabolism		MAM00165c	(R)-5-phosphomevalonate		-1000	1000		bcap31
342	MAR04346	MAM01052c + MAM02040c -> MAM00923c + MAM02039c	Pyrimidine metabolism		MAM00166m	(R)-methylmalonyl-CoA		0	1000		bcat1
343	MAR04470	MAM02039c + MAM02553c + MAM02997c -> MAM01705c + MAM02552c	Pyrimidine metabolism		MAM00167c	(R)-mevalonate		0	1000		bcat2
344	MAR04471	MAM02039m + MAM02553m + MAM02997m -> MAM01705m + MAM02552m	Pyrimidine metabolism		MAM00167x	(R)-mevalonate		0	1000		bcdin3d
345	MAR04472	MAM02039c + MAM02555c + MAM02997c -> MAM01705c + MAM02554c	Pyrimidine metabolism		MAM00168c	(R)-S-lactoylglutathione		0	1000		bckdha
346	MAR04484	MAM01752m + MAM02040m -> MAM02751m + MAM02996m	Pyrimidine metabolism		MAM00168m	(R)-S-lactoylglutathione		0	1000		bckdhb
347	MAR04485	MAM00639c + MAM02997c <=> MAM02751c + MAM02996c	Pyrimidine metabolism		MAM00169c	(S)-2-aminobutanoate		-1000	1000		bckdk
348	MAR04510	MAM01644c + MAM02040c -> MAM01668c + MAM02751c	Pyrimidine metabolism		MAM00170m	(S)-3-hydroxy-11-cis-octadecenoyl-CoA		0	1000		bco1
349	MAR04512	MAM01285c + MAM01643c <=> MAM01371c + MAM01644c	Pyrimidine metabolism		MAM00170x	(S)-3-hydroxy-11-cis-octadecenoyl-CoA		-1000	1000		bco2b
350	MAR04513	MAM01371c + MAM01668c -> MAM01285c + MAM01644c + MAM02039c	Pyrimidine metabolism		MAM00171m	(S)-3-hydroxy-2-methylbutyryl-CoA		0	1000		bdh1
351	MAR04514	MAM01668c + MAM02040c -> MAM01673c + MAM02578c	Pyrimidine metabolism		MAM00172m	(S)-3-hydroxy-7-hexadecenoyl-CoA		0	1000		bdh2
352	MAR04577	MAM02660c + MAM02759c <=> MAM02659c + MAM02806c	Pyrimidine metabolism		MAM00172x	(S)-3-hydroxy-7-hexadecenoyl-CoA		-1000	1000		bhmt
353	MAR04579	MAM02751c + MAM03123c <=> MAM02844c + MAM03118c	Pyrimidine metabolism		MAM00173m	(S)-3-hydroxybutyryl-CoA		-1000	1000		birc6
354	MAR04580	MAM01630c + MAM02040c -> MAM02578c + MAM03123c	Pyrimidine metabolism		MAM00173x	(S)-3-hydroxybutyryl-CoA		0	1000		blvra
355	MAR04608	MAM00180c + MAM02040c <=> MAM02039c + MAM02559c	Pyrimidine metabolism		MAM00174m	(S)-3-hydroxydodecanoyl-CoA		-1000	1000		blvrb
356	MAR04575	MAM00180c + MAM03103m <=> MAM02659c + MAM03102m	Pyrimidine metabolism		MAM00174x	(S)-3-hydroxydodecanoyl-CoA		-1000	1000		bmp1a
357	MAR04637	MAM01285c + MAM01747c <=> MAM01371c + MAM01752c	Pyrimidine metabolism		MAM00175m	(S)-3-hydroxyhexadecanoyl-CoA		-1000	1000		bpgm
358	MAR04642	MAM01755c + MAM02040c -> MAM01673c + MAM02751c	Pyrimidine metabolism		MAM00175x	(S)-3-hydroxyhexadecanoyl-CoA		0	1000		bpnt1
359	MAR04643	MAM01756m + MAM02040m -> MAM01755m + MAM02039m + MAM02759m	Pyrimidine metabolism		MAM00176m	(S)-3-hydroxyoleyleoyl-CoA		0	1000		bpnt2
360	MAR04644	MAM01045c + MAM01755c <=> MAM01700c + MAM01752c	Pyrimidine metabolism		MAM00176x	(S)-3-hydroxyoleyleoyl-CoA		-1000	1000		brap
361	MAR04672	MAM01645c + MAM02040c -> MAM01756c + MAM02578c	Pyrimidine metabolism		MAM00177m	(S)-3-hydroxypalmitoleoyl-CoA		0	1000		brpf1
362	MAR04676	MAM01630c + MAM01756c -> MAM01590c + MAM01754c + MAM02039c	Pyrimidine metabolism		MAM00177x	(S)-3-hydroxypalmitoleoyl-CoA		0	1000		bscl2l
363	MAR04736	MAM01705c + MAM02040c -> MAM00922c + MAM02039c	Pyrimidine metabolism		MAM00178m	(S)-3-hydroxytetradecanoyl-CoA		0	1000		btd
364	MAR04819	MAM00922c + MAM02039c + MAM02040c -> MAM01596c + MAM01633c + MAM02578c	Pyrimidine metabolism		MAM00178x	(S)-3-hydroxytetradecanoyl-CoA		0	1000		btr04
365	MAR05299	MAM01371c + MAM03123c -> MAM01285c + MAM02039c + MAM03114c	Pyrimidine metabolism		MAM00179c	(S)-3-sulfolactate		0	1000		bud23
366	MAR05352	MAM01756c + MAM03123c -> MAM01754c + MAM02039c + MAM03114c	Pyrimidine metabolism		MAM00179m	(S)-3-sulfolactate		0	1000		c1galt1c1
367	MAR05415	MAM01637m + MAM02040m + MAM02486m -> MAM01285m + MAM02487m	Pyrimidine metabolism		MAM00179e	(S)-3-sulfolactate		0	1000		c1galt1lb
368	MAR05416	MAM01680m + MAM02040m + MAM02486m -> MAM01948m + MAM02487m	Pyrimidine metabolism		MAM00180c	(S)-dihydroorotate		0	1000		ca12
369	MAR05417	MAM02039m + MAM02486m + MAM02555m -> MAM02487m + MAM02554m	Pyrimidine metabolism		MAM00181m	(S)-hydroxydecanoyl-CoA		0	1000		ca14
370	MAR06612	MAM01637m + MAM01747m <=> MAM01642m + MAM01752m	Pyrimidine metabolism		MAM00181x	(S)-hydroxydecanoyl-CoA		-1000	1000		ca4c
371	MAR06613	MAM01637n + MAM01747n <=> MAM01642n + MAM01752n	Pyrimidine metabolism		MAM00182m	(S)-hydroxyhexanoyl-CoA		-1000	1000		ca5a
372	MAR06621	MAM01756m + MAM02040m + MAM02666m <=> MAM02990m + MAM03130m	Pyrimidine metabolism		MAM00182x	(S)-hydroxyhexanoyl-CoA		-1000	1000		ca6
373	MAR06622	MAM02990n + MAM03130n -> MAM01756n + MAM02040n + MAM02666n	Pyrimidine metabolism		MAM00183m	(S)-hydroxyoctanoyl-CoA		0	1000		ca7
374	MAR06623	MAM01673c + MAM01688c -> MAM01680c + MAM01755c + MAM02039c	Pyrimidine metabolism		MAM00183x	(S)-hydroxyoctanoyl-CoA		0	1000		ca8
375	MAR06624	MAM01673m + MAM01688m -> MAM01680m + MAM01755m + MAM02039m	Pyrimidine metabolism		MAM00184c	[ACP]		0	1000		ca9
376	MAR06627	MAM01747c + MAM02039c + MAM02696c <=> MAM01753c + MAM02819c	Pyrimidine metabolism		MAM00185c	[apocarboxlase]		-1000	1000		cad
377	MAR07744	MAM02040c + MAM02807c <=> MAM02845c + MAM03118c	Pyrimidine metabolism		MAM00186c	[apotransferin]		-1000	1000		cahz
378	MAR08072	MAM00639c + MAM02040c -> MAM01672c + MAM02751c	Pyrimidine metabolism		MAM00186l	[apotransferin]		0	1000		calm2b
379	MAR08637	MAM01632c + MAM02040c -> MAM02578c + MAM03118c	Pyrimidine metabolism		MAM00186e	[apotransferin]		0	1000		calm3a
380	MAR03965	MAM01754c + MAM02040c -> MAM01755c + MAM02039c + MAM02751c	Nucleotide metabolism		MAM00187c	[beta-adrenergic-receptor]		0	1000		cant1a
381	MAR03966	MAM01371m + MAM02040m -> MAM01334m + MAM02039m + MAM02759m	Nucleotide metabolism		MAM00188c	[methionine synthase]-cob(II)alamin		0	1000		capn3a
382	MAR03967	MAM01424c + MAM01948c <=> MAM01590c + MAM02034c	Nucleotide metabolism		MAM00189c	[methionine synthase]-methylcob(I)alamin		-1000	1000		capn3b
383	MAR03968	MAM01285c + MAM01754c <=> MAM01371c + MAM01755c	Nucleotide metabolism		MAM00190c	[myosin light chain]		-1000	1000		carm1
384	MAR03999	MAM01285e + MAM02040e -> MAM01334e + MAM02039e + MAM02751e	Nucleotide metabolism		MAM00191c	[myosin light chain]-phosphate		0	1000		cars1
385	MAR04024	MAM01285c + MAM01424c <=> MAM01371c + MAM01590c	Nucleotide metabolism		MAM00192c	[phosphorylase A]		-1000	1000		cat
386	MAR04026	MAM01285m + MAM01424m <=> MAM01371m + MAM01590m	Nucleotide metabolism		MAM00193c	[phosphorylase B]		-1000	1000		cbl
387	MAR04054	MAM01371c + MAM02996c -> MAM01285c + MAM01752c + MAM02039c	Nucleotide metabolism		MAM00194c	[protein C terminal]-S-farnesyl-L-cysteine		0	1000		cblb
388	MAR04061	MAM02040e + MAM03130e -> MAM02039e + MAM02751e + MAM03106e	Nucleotide metabolism		MAM00195c	[protein C terminal]-S-farnesyl-L-cysteine-methyl ester		0	1000		cblc
389	MAR04083	MAM01280m + MAM01371m -> MAM01285m + MAM01334m + MAM02039m	Nucleotide metabolism		MAM00196c	[protein]		0	1000		cbll1
390	MAR04136	MAM02034e + MAM02040e -> MAM01948e + MAM02039e + MAM02751e	Nucleotide metabolism		MAM00197c	[protein]-L-arginine		0	1000		cbr1
391	MAR04180	MAM01371c + MAM01630c -> MAM01285c + MAM01590c + MAM02039c	Nucleotide metabolism		MAM00198c	[protein]-L-asparagine		0	1000		cbr4
392	MAR04185	MAM01371c + MAM02039c + MAM02946c -> MAM01283c + MAM02759c	Nucleotide metabolism		MAM00198l	[protein]-L-asparagine		0	1000		cbsa
393	MAR04186	MAM01283c + MAM01371c -> MAM01285c + MAM02039c + MAM02682c	Nucleotide metabolism		MAM00198r	[protein]-L-asparagine		0	1000		cbx1b
394	MAR04342	MAM02040e + MAM02161e -> MAM02039e + MAM02167e + MAM02751e	Nucleotide metabolism		MAM00199c	[protein]-L-citrulline		0	1000		ccn2a
395	MAR04344	MAM01052c + MAM02552c <=> MAM02039c + MAM02553c + MAM03118c	Nucleotide metabolism		MAM00200c	[protein]-L-cysteine		-1000	1000		cd36
396	MAR04483	MAM01371m + MAM02996m -> MAM01285m + MAM01752m + MAM02039m	Nucleotide metabolism		MAM00201c	[protein]-L-glutamine		0	1000		cdab
397	MAR04507	MAM01644c + MAM02040c -> MAM01755c + MAM02578c	Nucleotide metabolism		MAM00202c	[protein]-L-isoaspartate		0	1000		cdc34a
398	MAR04516	MAM01643c + MAM02040c -> MAM01644c + MAM02039c + MAM02751c	Nucleotide metabolism		MAM00203c	[protein]-L-isoaspartate-methyl ester		0	1000		cdipt
399	MAR04601	MAM01371m + MAM01669m -> MAM01285m + MAM01686m + MAM02039m	Nucleotide metabolism		MAM00204c	[protein]-L-lysine		0	1000		cdo1
400	MAR04633	MAM01371c + MAM01666c -> MAM01285c + MAM01639c + MAM02039c	Nucleotide metabolism		MAM00204n	[protein]-L-lysine		0	1000		cds1
401	MAR04640	MAM01371m + MAM01755m -> MAM01285m + MAM01754m	Nucleotide metabolism		MAM00204e	[protein]-L-lysine		0	1000		cds2
402	MAR04641	MAM01371c + MAM01673c -> MAM01285c + MAM01755c + MAM02039c	Nucleotide metabolism		MAM00205c	[protein]-L-serine		0	1000		cdyl
403	MAR04680	MAM00639c + MAM03118c <=> MAM01673c + MAM02751c	Nucleotide metabolism		MAM00205g	[protein]-L-serine		-1000	1000		cel.1
404	MAR04806	MAM00266c + MAM01940c -> MAM02039c + MAM02575c + MAM02980c	Nucleotide metabolism		MAM00205l	[protein]-L-serine		0	1000		cel.2
405	MAR05394	MAM02038c + MAM02040c -> MAM02578c + MAM03149c	Nucleotide metabolism		MAM00205r	[protein]-L-serine		0	1000		celsr3
406	MAR06625	MAM01371m + MAM01673m -> MAM01285m + MAM01755m + MAM02039m	Nucleotide metabolism		MAM00206c	[protein]-L-tyrosine		0	1000		cept1b
407	MAR06626	MAM01755m + MAM02040m -> MAM01673m + MAM02751m	Nucleotide metabolism		MAM00207c	[protein]-N5-alkylglutamine		0	1000		cercam
408	MAR07160	0.3 MAM01642c + 0.2 MAM01645c + 0.2 MAM01688c + 0.3 MAM01753c -> MAM01721c + MAM02759c	Nucleotide metabolism		MAM00208c	[protein]-N6-(dihydrolipoyl)lysine		0	1000		cerk
409	MAR07161	0.18 MAM01371c + 0.3 MAM01623c + 0.34 MAM02034c + 0.18 MAM03130c -> MAM02759c + MAM02847c	Nucleotide metabolism		MAM00209c	[protein]-N6-(lipoyl)lysine		0	1000		cers1
410	MAR07162	0.18 MAM01285c + 0.3 MAM01424c + 0.34 MAM01948c + 0.18 MAM03106c -> MAM02751c + MAM02847c	Nucleotide metabolism		MAM00210c	[protein]-N6-(octanoyl)lysine		0	1000		cers2a
411	MAR07163	MAM01721c + MAM02040c -> 0.3 MAM01639c + 0.2 MAM01644c + 0.2 MAM01686c + 0.3 MAM01752c + MAM02039c	Nucleotide metabolism		MAM00211c	[protein]-N6,N6,N6-trimethyl-L-lysine		0	1000		cers2b
412	MAR07164	MAM02040c + MAM02847c -> 0.18 MAM01334c + 0.3 MAM01590c + 0.34 MAM02016c + MAM02039c + 0.18 MAM03114c	Nucleotide metabolism		MAM00211n	[protein]-N6,N6,N6-trimethyl-L-lysine		0	1000		cers3a
413	MAR07713	MAM01334l + MAM02040l -> MAM01280l + MAM02751l	Nucleotide metabolism		MAM00211r	[protein]-N6,N6,N6-trimethyl-L-lysine		0	1000		cers3b
414	MAR07716	MAM02040l + MAM03114l -> MAM02751l + MAM03123l	Nucleotide metabolism		MAM00212c	[protein]-N6,N6-dimethyl-L-lysine		0	1000		cers4a
415	MAR07717	MAM02040m + MAM03114m -> MAM02751m + MAM03123m	Nucleotide metabolism		MAM00212n	[protein]-N6,N6-dimethyl-L-lysine		0	1000		cers4b
416	MAR07721	MAM01590l + MAM02040l -> MAM01630l + MAM02751l	Nucleotide metabolism		MAM00213c	[protein]-N6-methyl-L-lysine		0	1000		cers5
417	MAR07725	MAM01752l + MAM02040l -> MAM02751l + MAM02996l	Nucleotide metabolism		MAM00214c	[protein]-N-ubiquityllysine		0	1000		cers6
418	MAR07728	MAM02016l + MAM02040l -> MAM02038l + MAM02751l	Nucleotide metabolism		MAM00215c	[protein]-omega-N-(ADP-D-ribosyl)-L-arginine		0	1000		cert1a
419	MAR07800	MAM01285c + MAM01948c <=> MAM01334c + MAM02034c	Nucleotide metabolism		MAM00216c	[protein]-S-methyl-L-cysteine		-1000	1000		ces3
420	MAR07801	MAM01285m + MAM01948m <=> MAM01334m + MAM02034m	Nucleotide metabolism		MAM00217c	[protein]-tyrosine-O-sulfate		-1000	1000		cfap410
421	MAR07802	2 MAM01637c <=> MAM01639c + MAM01642c	Nucleotide metabolism		MAM00219c	[pyruvate dehydrogenase (acetyl transferring)]		-1000	1000		cfhl1
422	MAR07863	MAM01424c + MAM03106c <=> MAM01623c + MAM03114c	Nucleotide metabolism		MAM00220c	[pyruvate dehydrogenase (acetyl transferring)]-phosphate		-1000	1000		cfhl2
423	MAR07864	MAM01424n + MAM03106n <=> MAM01623n + MAM03114n	Nucleotide metabolism		MAM00221c	1-(1,2,3,4,5-pentahydroxypent-1-yl)-1,2,3,4-tetrahydro-beta-carboline-3-carboxylate		-1000	1000		cfhl3
424	MAR07865	2 MAM03106c <=> MAM03114c + MAM03130c	Nucleotide metabolism		MAM00222c	1-(1-alkenyl)-sn-glycero-3-phosphate		-1000	1000		ch25h
425	MAR07866	2 MAM03106n <=> MAM03114n + MAM03130n	Nucleotide metabolism		MAM00223c	1-(1-alkenyl)-sn-glycero-3-phosphoethanolamine		-1000	1000		chata
426	MAR07867	MAM01948c + MAM03106c <=> MAM02034c + MAM03114c	Nucleotide metabolism		MAM00224c	1-(1-alkenyl)-sn-glycerol		-1000	1000		chd9
427	MAR07868	MAM01948n + MAM03106n <=> MAM02034n + MAM03114n	Nucleotide metabolism		MAM00225c	1-(3-pyridinyl)-1,4-butanediol		-1000	1000		chdh
428	MAR07869	MAM01637c + MAM03106c <=> MAM01642c + MAM03114c	Nucleotide metabolism		MAM00226c	1-(methylnitrosoamino)-4-(3-pyridinyl)-1,4-butanediol		-1000	1000		chfr
429	MAR07870	MAM01637n + MAM03106n <=> MAM01642n + MAM03114n	Nucleotide metabolism		MAM00227c	1,1-dichloroethylene epoxide		-1000	1000		chia.2
430	MAR07871	MAM01643c + MAM03106c <=> MAM01645c + MAM03114c	Nucleotide metabolism		MAM00228c	1,1-dichloroethylene		-1000	1000		chia.3
431	MAR07872	MAM01643n + MAM03106n <=> MAM01645n + MAM03114n	Nucleotide metabolism		MAM00228e	1,1-dichloroethylene		-1000	1000		chia.5
432	MAR07873	MAM01680c + MAM03106c <=> MAM01688c + MAM03114c	Nucleotide metabolism		MAM00229c	1,2,3,4-tetrahydro-alpha,7-dihydroxy-beta-(hydroxymethyl)-9-methoxy-3,4-dioxocyclopenta[c][1]benzopyran-6-propanal		-1000	1000		chka
433	MAR07874	MAM01680n + MAM03106n <=> MAM01688n + MAM03114n	Nucleotide metabolism		MAM00230c	1,2,3,4-tetrahydro-beta-carboline		-1000	1000		chkb
434	MAR07875	MAM01285m + MAM03106m <=> MAM01371m + MAM03114m	Nucleotide metabolism		MAM00231c	1,2-dehydrosalsolinol		-1000	1000		chpf2
435	MAR07876	MAM01285n + MAM03106n <=> MAM01371n + MAM03114n	Nucleotide metabolism		MAM00232c	1,2-D-glucosyl-5-D-(galactosyloxy)-L-lysine-procollagen		-1000	1000		chpfa
436	MAR07878	MAM01285c + MAM01714c <=> MAM01371c + MAM01693c	Nucleotide metabolism		MAM00233c	1,2-diacylglycerol-bile-PC pool		-1000	1000		chpfb
437	MAR07879	MAM01714c + MAM02040c -> MAM01709c + MAM02039c + MAM02759c	Nucleotide metabolism		MAM00234e	1,2-diacylglycerol-chylomicron pool		0	1000		chpt1
438	MAR07881	MAM01285n + MAM01714n <=> MAM01371n + MAM01693n	Nucleotide metabolism		MAM00235c	1,2-diacylglycerol-LD-PC pool		-1000	1000		chst1
439	MAR07882	MAM01285n + MAM02034n <=> MAM01371n + MAM01948n	Nucleotide metabolism		MAM00236c	1,2-diacylglycerol-LD-PE pool		-1000	1000		chst10
440	MAR07883	MAM01285m + MAM03130m <=> MAM01371m + MAM03106m	Nucleotide metabolism		MAM00236r	1,2-diacylglycerol-LD-PE pool		-1000	1000		chst11
441	MAR07884	MAM01285n + MAM03130n <=> MAM01371n + MAM03106n	Nucleotide metabolism		MAM00237c	1,2-diacylglycerol-LD-PI pool		-1000	1000		chst12a
442	MAR07885	MAM01285n + MAM01623n <=> MAM01371n + MAM01424n	Nucleotide metabolism		MAM00238c	1,2-diacylglycerol-LD-PS pool		-1000	1000		chst14
443	MAR07886	MAM01285m + MAM01753m <=> MAM01371m + MAM01747m	Nucleotide metabolism		MAM00239c	1,2-diacylglycerol-LD-SM pool		-1000	1000		chst15
444	MAR07887	MAM01285n + MAM01753n <=> MAM01371n + MAM01747n	Nucleotide metabolism		MAM00240c	1,2-diacylglycerol-LD-TAG pool		-1000	1000		chst2a
445	MAR07888	MAM01285n + MAM01688n <=> MAM01371n + MAM01680n	Nucleotide metabolism		MAM00240g	1,2-diacylglycerol-LD-TAG pool		-1000	1000		chst2b
446	MAR07889	MAM01285n + MAM01756n <=> MAM01371n + MAM01754n	Nucleotide metabolism		MAM00240n	1,2-diacylglycerol-LD-TAG pool		-1000	1000		chst3a
447	MAR07890	MAM01285m + MAM01645m <=> MAM01371m + MAM01643m	Nucleotide metabolism		MAM00241e	1,2-diacylglycerol-VLDL pool		-1000	1000		chst6
448	MAR07891	MAM01285n + MAM01645n <=> MAM01371n + MAM01643n	Nucleotide metabolism		MAM00242c	1,2-dibromoethane		-1000	1000		chst7
449	MAR07892	MAM01285n + MAM01642n <=> MAM01371n + MAM01637n	Nucleotide metabolism		MAM00242e	1,2-dibromoethane		-1000	1000		chsy1
450	MAR07893	MAM01285n + MAM02193n <=> MAM01371n + MAM02161n	Nucleotide metabolism		MAM00243c	1,2-dihydronaphthalene-1,2-diol		-1000	1000		chsy3
451	MAR07894	MAM01285m + MAM01714m <=> MAM01371m + MAM01693m	Nucleotide metabolism		MAM00244c	1,2-dihydroxy-3,4-epoxy-1,2,3,4-tetrahydronaphthalene		-1000	1000		cidea
452	MAR07895	MAM01285m + MAM02193m <=> MAM01371m + MAM02161m	Nucleotide metabolism		MAM00245c	1,2-dihydroxy-5-(methylthio)pent-1-en-3-one		-1000	1000		cinp
453	MAR08083	MAM01433n + MAM02040n -> MAM02016n + MAM02039n	Nucleotide metabolism		MAM00246c	1,2-naphthoquinone		0	1000		ckbb
454	MAR08085	MAM01433g + MAM02040g -> MAM02016g + MAM02039g	Nucleotide metabolism		MAM00247c	1,3-bisphospho-D-glycerate		0	1000		ckma
455	MAR08087	MAM01419g + MAM02040g -> MAM01334g + MAM02039g	Nucleotide metabolism		MAM00248c	1,3-diaminopropane		0	1000		ckmt1
456	MAR08443	MAM01286c + MAM02040c -> MAM01334c + MAM01967c + 2 MAM02039c	Nucleotide metabolism		MAM00249c	1,4-benzothiazine-O-quinonimine		0	1000		ckmt2a
457	MAR08444	MAM01287c + MAM02040c -> MAM01334c + 2 MAM02039c + MAM02454c	Nucleotide metabolism		MAM00250c	1,4-dihydroxynaphthalene		0	1000		ckmt2b
458	MAR08445	MAM01371m + MAM01630m -> MAM01285m + MAM01590m + MAM02039m	Nucleotide metabolism		MAM00251c	1,4-naphthoquinone		0	1000		clcf1
459	MAR08446	MAM01630n + MAM02040n -> MAM02578n + MAM03123n	Nucleotide metabolism		MAM00252c	10,11-dihydro-12-epi-LTB4		0	1000		clocka
460	MAR08448	MAM01424c + MAM01680c <=> MAM01590c + MAM01688c	Nucleotide metabolism		MAM00252m	10,11-dihydro-12-epi-LTB4		-1000	1000		cltrn
461	MAR08449	MAM01424n + MAM01680n <=> MAM01590n + MAM01688n	Nucleotide metabolism		MAM00252x	10,11-dihydro-12-epi-LTB4		-1000	1000		clybl
462	MAR08450	MAM01643c + MAM01680c <=> MAM01644c + MAM01688c	Nucleotide metabolism		MAM00253c	10,11-dihydro-12-oxo-LTB4		-1000	1000		cmasa
463	MAR08451	MAM01643n + MAM01680n <=> MAM01644n + MAM01688n	Nucleotide metabolism		MAM00253m	10,11-dihydro-12-oxo-LTB4		-1000	1000		cmpk
464	MAR08452	2 MAM01643c <=> MAM01644c + MAM01645c	Nucleotide metabolism		MAM00253x	10,11-dihydro-12-oxo-LTB4		-1000	1000		cmpk2
465	MAR08453	2 MAM01643n <=> MAM01644n + MAM01645n	Nucleotide metabolism		MAM00254c	10,11-dihydro-12R-hydroxy-LTC4		-1000	1000		cmtr1
466	MAR08454	MAM01637c + MAM01643c <=> MAM01642c + MAM01644c	Nucleotide metabolism		MAM00254m	10,11-dihydro-12R-hydroxy-LTC4		-1000	1000		cmtr2
467	MAR08455	MAM01637n + MAM01643n <=> MAM01642n + MAM01644n	Nucleotide metabolism		MAM00254x	10,11-dihydro-12R-hydroxy-LTC4		-1000	1000		cndp2
468	MAR08456	MAM01643c + MAM03106c <=> MAM01644c + MAM03130c	Nucleotide metabolism		MAM00255c	10,11-dihydro-20-dihydroxy-LTB4		-1000	1000		cnot4a
469	MAR08457	MAM01643n + MAM03106n <=> MAM01644n + MAM03130n	Nucleotide metabolism		MAM00255r	10,11-dihydro-20-dihydroxy-LTB4		-1000	1000		cnp
470	MAR08458	MAM01285n + MAM01424n <=> MAM01371n + MAM01590n	Nucleotide metabolism		MAM00256c	10,11-dihydro-20-trihydroxy-LTB4		-1000	1000		coasy
471	MAR08459	MAM01285n + MAM01643n <=> MAM01371n + MAM01644n	Nucleotide metabolism		MAM00256r	10,11-dihydro-20-trihydroxy-LTB4		-1000	1000		colgalt1a
472	MAR08460	MAM01424n + MAM01643n <=> MAM01623n + MAM01644n	Nucleotide metabolism		MAM00257c	10,11-dihydro-LTB4		-1000	1000		colgalt1b
473	MAR08461	MAM01643c + MAM01948c <=> MAM01644c + MAM02034c	Nucleotide metabolism		MAM00257m	10,11-dihydro-LTB4		-1000	1000		colgalt2b
474	MAR08462	MAM01643n + MAM01948n <=> MAM01644n + MAM02034n	Nucleotide metabolism		MAM00257x	10,11-dihydro-LTB4		-1000	1000		comtb
475	MAR08463	MAM01424c + MAM01643c <=> MAM01623c + MAM01644c	Nucleotide metabolism		MAM00257r	10,11-dihydro-LTB4		-1000	1000		comtd1
476	MAR08464	MAM01424n + MAM01948n <=> MAM01590n + MAM02034n	Nucleotide metabolism		MAM00258c	10,11-dihydro-LTB4-CoA		-1000	1000		cop1
477	MAR08465	2 MAM01424c <=> MAM01590c + MAM01623c	Nucleotide metabolism		MAM00258m	10,11-dihydro-LTB4-CoA		-1000	1000		copa
478	MAR08466	2 MAM01424n <=> MAM01590n + MAM01623n	Nucleotide metabolism		MAM00258x	10,11-dihydro-LTB4-CoA		-1000	1000		copb1
479	MAR08467	MAM01424c + MAM03106c <=> MAM01590c + MAM03130c	Nucleotide metabolism		MAM00258r	10,11-dihydro-LTB4-CoA		-1000	1000		copb2
480	MAR08468	MAM01424n + MAM03106n <=> MAM01590n + MAM03130n	Nucleotide metabolism		MAM00259c	10,11-epoxy-(4Z,7Z)-hexadecadienoic acid		-1000	1000		cope
481	MAR08469	MAM01424c + MAM01637c <=> MAM01590c + MAM01642c	Nucleotide metabolism		MAM00260c	10,13,16,19-docosatetraenoic acid		-1000	1000		copg2
482	MAR08470	MAM01424n + MAM01637n <=> MAM01590n + MAM01642n	Nucleotide metabolism		MAM00260l	10,13,16,19-docosatetraenoic acid		-1000	1000		coq2
483	MAR08471	MAM01424c + MAM01643c <=> MAM01590c + MAM01645c	Nucleotide metabolism		MAM00260r	10,13,16,19-docosatetraenoic acid		-1000	1000		coq3
484	MAR08472	MAM01424n + MAM01643n <=> MAM01590n + MAM01645n	Nucleotide metabolism		MAM00260e	10,13,16,19-docosatetraenoic acid		-1000	1000		coq5
485	MAR08473	MAM01666e + MAM02040e -> MAM01671e + MAM02578e	Nucleotide metabolism		MAM00261c	10,13,16,19-docosatetraenoylcarnitine		0	1000		coq6
486	MAR08474	MAM01371e + 2 MAM02040e -> MAM01334e + 2 MAM02039e + 2 MAM02751e	Nucleotide metabolism		MAM00261m	10,13,16,19-docosatetraenoylcarnitine		0	1000		coq7
487	MAR08477	MAM01285m + MAM01644m + MAM02039m <=> MAM01371m + MAM01668m	Nucleotide metabolism		MAM00261r	10,13,16,19-docosatetraenoylcarnitine		-1000	1000		cox10
488	MAR08478	MAM01285n + MAM01644n + MAM02039n <=> MAM01371n + MAM01668n	Nucleotide metabolism		MAM00262c	10,13,16,19-docosatetraenoyl-CoA		-1000	1000		cox4i1
489	MAR08479	MAM01644n + MAM02039n + MAM03106n <=> MAM01668n + MAM03130n	Nucleotide metabolism		MAM00262m	10,13,16,19-docosatetraenoyl-CoA		-1000	1000		cox5aa
490	MAR08480	MAM01668n + MAM02040n -> MAM01673n + MAM02578n	Nucleotide metabolism		MAM00262r	10,13,16,19-docosatetraenoyl-CoA		0	1000		cox5bb
491	MAR08481	MAM01637m + MAM01680m <=> MAM01642m + MAM01686m	Nucleotide metabolism		MAM00263c	10,13,16-docosatrienoylcarnitine		-1000	1000		cox6a2
492	MAR08482	MAM02039m + MAM02555m + MAM02666m -> MAM02554m + MAM02990m	Nucleotide metabolism		MAM00263m	10,13,16-docosatrienoylcarnitine		0	1000		cox6b1
493	MAR08483	MAM01756n + MAM02040n -> MAM01755n + MAM02039n + MAM02759n	Nucleotide metabolism		MAM00263r	10,13,16-docosatrienoylcarnitine		0	1000		cox6b2
494	MAR08484	MAM01371m + MAM02170m -> MAM01285m + MAM02039m + MAM02167m	Nucleotide metabolism		MAM00264c	10,13,16-docosatrienoyl-CoA		0	1000		cox6c
495	MAR08485	MAM02040g + MAM03106g -> MAM02039g + MAM02751g + MAM03114g	Nucleotide metabolism		MAM00264m	10,13,16-docosatrienoyl-CoA		0	1000		cox7a2b
496	MAR08486	MAM01280c + MAM02751c <=> MAM01279c + MAM02844c	Nucleotide metabolism		MAM00264r	10,13,16-docosatrienoyl-CoA		-1000	1000		cox7b
497	MAR08487	MAM02040e + MAM03114e -> MAM02751e + MAM03123e	Nucleotide metabolism		MAM00265c	10,13,16-docosatriynoic acid		0	1000		cox7c
498	MAR08488	MAM02040c + MAM03154c -> MAM02039c + MAM02759c + MAM03150c	Nucleotide metabolism		MAM00265l	10,13,16-docosatriynoic acid		0	1000		cox8a
499	MAR08489	MAM02040c + MAM02193c -> MAM02039c + MAM02167c + MAM02759c	Nucleotide metabolism		MAM00265r	10,13,16-docosatriynoic acid		0	1000		cp
500	MAR08493	MAM01644l + MAM02040l -> MAM01668l + MAM02751l	Nucleotide metabolism		MAM00265e	10,13,16-docosatriynoic acid		0	1000		cpa2
501	MAR08494	MAM01639l + MAM02040l -> MAM01666l + MAM02751l	Nucleotide metabolism		MAM00266c	10-formyl-THF		0	1000		cpa5
502	MAR08495	MAM01686l + MAM02040l -> MAM01669l + MAM02751l	Nucleotide metabolism		MAM00266l	10-formyl-THF		0	1000		cpa6
503	MAR03802	MAM01306m + 2 MAM02039m + MAM02553m + MAM02578m <=> MAM01974m + MAM02040m + MAM02552m	Alanine, aspartate and glutamate metabolism		MAM00266m	10-formyl-THF		-1000	1000		cpb1
504	MAR03804	MAM01306m + 2 MAM02039m + MAM02555m + MAM02578m <=> MAM01974m + MAM02040m + MAM02554m	Alanine, aspartate and glutamate metabolism		MAM00266e	10-formyl-THF		-1000	1000		cpne7
505	MAR03811	MAM01370c + MAM01371c + MAM01588c -> MAM01334c + MAM01366c + MAM02039c + MAM02759c	Alanine, aspartate and glutamate metabolism		MAM00267c	10-formyl-THF-glu(5)		0	1000		cpox
506	MAR03813	MAM01365c + MAM01862c <=> MAM01366c	Alanine, aspartate and glutamate metabolism		MAM00267l	10-formyl-THF-glu(5)		-1000	1000		cps1
507	MAR03822	MAM00559m + 2 MAM02040m + MAM02552m -> MAM01974m + MAM02039m + MAM02553m	Alanine, aspartate and glutamate metabolism		MAM00267m	10-formyl-THF-glu(5)		0	1000		cpt1a2b
508	MAR03827	MAM01306m + MAM01370m <=> MAM01974m + MAM02633m	Alanine, aspartate and glutamate metabolism		MAM00267e	10-formyl-THF-glu(5)		-1000	1000		cpt1aa
509	MAR03829	MAM01306c + MAM01370c <=> MAM01974c + MAM02633c	Alanine, aspartate and glutamate metabolism		MAM00268c	10-formyl-THF-glu(6)		-1000	1000		cpt1b
510	MAR03831	MAM01370c -> MAM01862c + MAM02039c + MAM02578c	Alanine, aspartate and glutamate metabolism		MAM00268l	10-formyl-THF-glu(6)		0	1000		cpt2
511	MAR03862	MAM01369m + MAM02040m -> MAM01370m + MAM02039m + MAM02578m	Alanine, aspartate and glutamate metabolism		MAM00268m	10-formyl-THF-glu(6)		0	1000		crata
512	MAR03865	MAM00918m + MAM01306m + MAM02039m -> MAM00919m + MAM01974m	Alanine, aspartate and glutamate metabolism		MAM00268e	10-formyl-THF-glu(6)		0	1000		crcp
513	MAR03870	MAM02027m + MAM02039m + MAM02555m -> 2 MAM02026m + MAM02554m	Alanine, aspartate and glutamate metabolism		MAM00269c	10-formyl-THF-glu(7)		0	1000		crebbpa
514	MAR03873	2 MAM01371m + MAM01596m + MAM02040m + MAM02578m -> 2 MAM01285m + MAM01420m + 2 MAM02039m + MAM02751m	Alanine, aspartate and glutamate metabolism		MAM00269l	10-formyl-THF-glu(7)		0	1000		crls1
515	MAR08654	2 MAM01371m + MAM02046m + MAM02578m -> 2 MAM01285m + MAM01420m + MAM02039m + MAM02751m	Alanine, aspartate and glutamate metabolism		MAM00269m	10-formyl-THF-glu(7)		0	1000		crot
516	MAR03890	MAM01371c + MAM01974c + MAM02578c -> MAM01285c + MAM01975c + MAM02751c	Alanine, aspartate and glutamate metabolism		MAM00269e	10-formyl-THF-glu(7)		0	1000		cryl1
517	MAR03892	MAM01975m + MAM02040m -> MAM01974m + MAM02039m + MAM02578m	Alanine, aspartate and glutamate metabolism		MAM00270c	10-HETE		0	1000		cryz
518	MAR09802	MAM01975c + MAM02040c -> MAM01974c + MAM02039c + MAM02578c	Alanine, aspartate and glutamate metabolism		MAM00270r	10-HETE		0	1000		cs
519	MAR03899	MAM01306c + MAM01307c <=> MAM01974c + MAM02819c	Alanine, aspartate and glutamate metabolism		MAM00271c	10-hydroperoxy-H4-neuroprostane		-1000	1000		csad
520	MAR03903	MAM01370c + MAM01371c + MAM01975c + MAM02040c -> MAM01334c + MAM01369c + MAM01974c + MAM02039c + MAM02759c	Alanine, aspartate and glutamate metabolism		MAM00272c	10-hydroxy-D4-neuroprostane		0	1000		csgalnact1a
521	MAR04109	MAM01306m + MAM01307m <=> MAM01974m + MAM02819m	Alanine, aspartate and glutamate metabolism		MAM00273c	10-hydroxy-E4-neuroprostane		-1000	1000		csgalnact2
522	MAR04114	MAM00672c + MAM02040c -> MAM01306c + MAM02039c + MAM02578c	Alanine, aspartate and glutamate metabolism		MAM00274c	10-hydroxy-octadec-(12Z)-enoate-9-beta-D-glucuronide		0	1000		cskmt
523	MAR04115	MAM00672m + MAM02040m -> MAM01306m + MAM02039m + MAM02578m	Alanine, aspartate and glutamate metabolism		MAM00274r	10-hydroxy-octadec-(12Z)-enoate-9-beta-D-glucuronide		0	1000		csnk1g2a
524	MAR04118	MAM02027c + MAM02039c + MAM02555c -> 2 MAM02026c + MAM02554c	Alanine, aspartate and glutamate metabolism		MAM00275c	10-peroxy-docosahexaenoate		0	1000		csnk1g2b
525	MAR04172	MAM01369c + MAM02040c -> MAM01370c + MAM02039c + MAM02578c	Alanine, aspartate and glutamate metabolism		MAM00276c	11,12,15-THETA		0	1000		ctdspl2a
526	MAR04196	MAM01975c + MAM02819c -> MAM00672c + MAM01307c	Alanine, aspartate and glutamate metabolism		MAM00277c	11,12-DHET		0	1000		cth
527	MAR04197	MAM01975m + MAM02819m -> MAM00672m + MAM01307m	Alanine, aspartate and glutamate metabolism		MAM00278c	11,12-dihydroxy-(5E,7E,9E,14Z)-eicosatetraenoate		0	1000		ctps1b
528	MAR04287	MAM02040m + MAM02554m + MAM02942m -> 2 MAM02039m + MAM02555m + MAM02943m	Alanine, aspartate and glutamate metabolism		MAM00279c	11,12-EET		0	1000		ctsa
529	MAR04690	MAM01974c + MAM02039c -> MAM00970c + MAM01596c	Alanine, aspartate and glutamate metabolism		MAM00280c	11,14,15-THETA		0	1000		ctsba
530	MAR04693	MAM00970m + MAM01306m <=> MAM01974m + MAM02942m	Alanine, aspartate and glutamate metabolism		MAM00281c	11,15-cyclo-12,14-cycloperoxy-8-hydroperoxy-(5Z,9E)-eicosadienoate		-1000	1000		ctsc
531	MAR06780	MAM01306m + MAM03101m -> MAM01005m + MAM01974m	Alanine, aspartate and glutamate metabolism		MAM00282c	11,15-cyclo-8,12,14-trihydroxy-(5Z,9E)-eicosadienoic acid		0	1000		ctsd
532	MAR06968	MAM01597m + MAM02039m + MAM02531m <=> MAM01261m + MAM01369m	Alanine, aspartate and glutamate metabolism		MAM00283c	11beta,17alpha,21-trihydroxypregnenolone		-1000	1000		ctsf
533	MAR06969	MAM02040c + MAM02531c <=> MAM01252c + MAM01369c	Alanine, aspartate and glutamate metabolism		MAM00284c	11beta-hydroxyandrost-4-ene-3,17-dione		-1000	1000		ctsh
534	MAR06970	MAM00169c + MAM01306c <=> MAM00671c + MAM01974c	Alanine, aspartate and glutamate metabolism		MAM00284m	11beta-hydroxyandrost-4-ene-3,17-dione		-1000	1000		ctsk
535	MAR06971	MAM00169c + MAM01127c <=> MAM01931c	Alanine, aspartate and glutamate metabolism		MAM00284r	11beta-hydroxyandrost-4-ene-3,17-dione		-1000	1000		ctslb
536	MAR06972	MAM01127c + MAM02026c <=> MAM01928c	Alanine, aspartate and glutamate metabolism		MAM00285c	11beta-hydroxyprogesterone		-1000	1000		ctsll
537	MAR07641	MAM01641x + MAM02040x + MAM02630x -> MAM02039x + MAM02041x + MAM02578x + MAM02633x	Alanine, aspartate and glutamate metabolism		MAM00286m	11-carboxy-alpha-chromanol		0	1000		ctso
538	MAR07642	MAM01638c <=> MAM01307c	Alanine, aspartate and glutamate metabolism		MAM00287m	11-carboxy-alpha-tocotrienol		-1000	1000		ctss1
539	MAR08626	MAM01261m + MAM01370m -> MAM01597m + MAM02039m + MAM02532m	Alanine, aspartate and glutamate metabolism		MAM00288m	11-carboxy-gamma-chromanol		0	1000		ctss2.1
540	MAR08628	MAM02040c + MAM02532c -> MAM01252c + MAM01370c	Alanine, aspartate and glutamate metabolism		MAM00289m	11-carboxy-gamma-tocotrienol		0	1000		ctsz
541	MAR03806	MAM01974m + 2 MAM02039m + MAM02553m <=> MAM02040m + MAM02374m + MAM02552m	Arginine and proline metabolism		MAM00290c	11-cis-retinal		-1000	1000		cubn
542	MAR03807	MAM01306m + MAM02658m <=> MAM01974m + MAM02374m	Arginine and proline metabolism		MAM00291c	11-cis-retinol		-1000	1000		cwc27
543	MAR03809	MAM01588m + MAM02039m + MAM02751m <=> MAM01420m + MAM02658m	Arginine and proline metabolism		MAM00292c	11-cis-retinyl-palmitate		-1000	1000		cyb5d1
544	MAR03816	MAM01365c + MAM02040c -> MAM02658c + MAM03121c	Arginine and proline metabolism		MAM00293c	11-dehydro-thromboxane B2		0	1000		cyb5r1
545	MAR03819	MAM00559c + MAM02039c + MAM02040c <=> MAM02374c	Arginine and proline metabolism		MAM00294c	11-deoxycorticosterone		-1000	1000		cyb5r2
546	MAR03820	MAM00559m + MAM02039m + MAM02040m <=> MAM02374m	Arginine and proline metabolism		MAM00294m	11-deoxycorticosterone		-1000	1000		cyb5r3
547	MAR03832	MAM01365c + MAM02040c -> MAM01588c + MAM02039c + MAM02578c	Arginine and proline metabolism		MAM00294r	11-deoxycorticosterone		0	1000		cyb5r4
548	MAR03833	MAM00559c + 2 MAM02039c + MAM02555c -> MAM02554c + MAM02770c	Arginine and proline metabolism		MAM00295c	11-deoxycortisol		0	1000		cybrd1
549	MAR03835	MAM00559c + 2 MAM02039c + MAM02553c -> MAM02552c + MAM02770c	Arginine and proline metabolism		MAM00295m	11-deoxycortisol		0	1000		cyc1
550	MAR03837	MAM00559m + 2 MAM02039m + MAM02553m -> MAM02552m + MAM02770m	Arginine and proline metabolism		MAM00295r	11-deoxycortisol		0	1000		cylda
551	MAR03838	MAM00559m + MAM02039m + MAM03102m <=> MAM02770m + MAM03103m	Arginine and proline metabolism		MAM00296c	11h-14,15-EETA		-1000	1000		cyp11a1
552	MAR03895	MAM01371m + MAM01974m -> MAM01285m + MAM01976m	Arginine and proline metabolism		MAM00297c	11-HETE		0	1000		cyp17a1
553	MAR03897	MAM01976m + MAM02039m + MAM02555m -> MAM02374m + MAM02554m + MAM02751m	Arginine and proline metabolism		MAM00298c	11-HpODE		0	1000		cyp19a1a
554	MAR03956	MAM01596m + MAM02040m -> MAM02039m + MAM02046m	Arginine and proline metabolism		MAM00299c	11-hydroperoxy-H4-neuroprostane		0	1000		cyp1a
555	MAR03993	2 MAM02497c + MAM02555c + 2 MAM02630c -> 2 MAM01588c + MAM02039c + 2 MAM02040c + MAM02554c + 2 MAM02609c	Arginine and proline metabolism		MAM00300c	11-hydroxy-D4-neuroprostane		0	1000		cyp1b1
556	MAR04073	MAM02039c + MAM02877c -> MAM01596c + MAM02870c	Arginine and proline metabolism		MAM00301c	11-hydroxy-E4-neuroprostane		0	1000		cyp21a2
557	MAR04075	MAM02812c + MAM02870c -> MAM01116c + MAM02039c + MAM02923c	Arginine and proline metabolism		MAM00302c	11-peroxy-(5Z,8Z,12E,14Z)-eicosatetraenoate		0	1000		cyp24a1
558	MAR04077	MAM02870c + MAM02923c -> MAM01116c + MAM02039c + MAM02926c	Arginine and proline metabolism		MAM00303c	11-peroxy-docosahexaenoate		0	1000		cyp26a1
559	MAR04190	MAM01365c + MAM02039c + MAM02555c + MAM02630c <=> MAM02040c + MAM02497c + MAM02554c	Arginine and proline metabolism		MAM00304c	11-trans-LTE4		-1000	1000		cyp26b1
560	MAR04191	MAM01365m + MAM02039m -> MAM01303m + MAM01596m	Arginine and proline metabolism		MAM00305c	12(13)-EpOME		0	1000		cyp27a1.2
561	MAR04212	MAM02039c + MAM02658c -> MAM01596c + MAM02812c	Arginine and proline metabolism		MAM00305r	12(13)-EpOME		0	1000		cyp27b1
562	MAR04422	MAM02039e + MAM02658e -> MAM01596e + MAM02812e	Arginine and proline metabolism		MAM00306c	12(R)-HPETE		0	1000		cyp2p8
563	MAR04423	MAM02040e + MAM02630e + MAM02812e -> MAM00969e + MAM02039e + MAM02041e + MAM02578e	Arginine and proline metabolism		MAM00307c	12(S)-HETE		0	1000		cyp2r1
564	MAR04424	MAM01303m + MAM02040m -> MAM02812m + MAM03121m	Arginine and proline metabolism		MAM00307r	12(S)-HETE		0	1000		cyp2u1
565	MAR04583	MAM01619c + MAM02039c + MAM02871c <=> MAM02036c + MAM02877c	Arginine and proline metabolism		MAM00308c	12(S)-HHT		-1000	1000		cyp39a1
566	MAR04605	MAM00969m + MAM02040m + MAM02554m -> MAM00970m + 2 MAM02039m + MAM02555m	Arginine and proline metabolism		MAM00309c	12(S)-HPETE		0	1000		cyp3c2
567	MAR04607	MAM02040c + MAM02132c -> MAM00970c + MAM02125c	Histidine metabolism		MAM00309x	12(S)-HPETE		0	1000		cyp3c3
568	MAR04776	MAM01306c + MAM02630c + MAM02770c -> MAM01596c + MAM02943c + MAM03037c	Arginine and proline metabolism		MAM00309r	12(S)-HPETE		0	1000		cyp46a1.3
569	MAR04777	MAM01306m + MAM02630m + MAM02770m -> MAM01596m + MAM02943m + MAM03037m	Arginine and proline metabolism		MAM00309e	12(S)-HPETE		0	1000		cyp4f3
570	MAR04778	MAM02552c + MAM03037c -> 2 MAM02039c + MAM02320c + MAM02553c	Arginine and proline metabolism		MAM00310c	12,13-epoxy-(6Z,9Z)-octadecadienoic acid		0	1000		cyp4t8
571	MAR04779	MAM02552m + MAM03037m -> 2 MAM02039m + MAM02320m + MAM02553m	Arginine and proline metabolism		MAM00311c	12,13-epoxy-9-alkoxy-(10E)-octadecenoate		0	1000		cyp4v7
572	MAR04780	MAM02554c + MAM03037c -> 2 MAM02039c + MAM02320c + MAM02555c	Arginine and proline metabolism		MAM00312c	12,13-epoxy-9-hydroperoxy-(10E)-octadecenoate		0	1000		cyp4v8
573	MAR04781	MAM02554m + MAM03037m -> 2 MAM02039m + MAM02320m + MAM02555m	Arginine and proline metabolism		MAM00313c	12,13-epoxylinoleic acid-radical		0	1000		cyp51
574	MAR04784	2 MAM02040m + MAM02320m + MAM02552m -> MAM02039m + MAM02358m + MAM02553m	Arginine and proline metabolism		MAM00314c	12,13-hydroxyoctadec-9(z)-enoate		0	1000		cyp7a1
575	MAR04785	2 MAM02040m + MAM02320m + MAM02554m -> MAM02039m + MAM02358m + MAM02555m	Arginine and proline metabolism		MAM00314r	12,13-hydroxyoctadec-9(z)-enoate		0	1000		cyp7b1
576	MAR04786	MAM01306m + MAM02358m -> MAM00989m + MAM01974m	Arginine and proline metabolism		MAM00315c	12,15,18,21-tetracosatetraenoic acid		0	1000		cyp8b1
577	MAR04787	MAM00989m -> MAM02007m + MAM02819m	Arginine and proline metabolism		MAM00315l	12,15,18,21-tetracosatetraenoic acid		0	1000		dad1
578	MAR05384	MAM01116c + MAM02751c -> MAM01279c + MAM02481c	Arginine and proline metabolism		MAM00315r	12,15,18,21-tetracosatetraenoic acid		0	1000		dagla
579	MAR06929	MAM01597c + MAM02039c + MAM02504c <=> MAM01261c + MAM02926c	Arginine and proline metabolism		MAM00315e	12,15,18,21-tetracosatetraenoic acid		-1000	1000		daglb
580	MAR06930	MAM01597x + MAM02039x + MAM02504x <=> MAM01261x + MAM02926x	Arginine and proline metabolism		MAM00316c	12,15,18,21-tetracosatetraenoylcarnitine		-1000	1000		dao.1
581	MAR06931	MAM02040c + MAM02630c + MAM02926c -> MAM02039c + MAM02041c + MAM02578c + MAM02925c	Arginine and proline metabolism		MAM00316r	12,15,18,21-tetracosatetraenoylcarnitine		0	1000		dao.3
582	MAR06932	MAM02040e + MAM02630e + MAM02926e -> MAM02039e + MAM02041e + MAM02578e + MAM02925e	Arginine and proline metabolism		MAM00317c	12,15,18,21-tetracosatetraenoyl-CoA		0	1000		dars1
583	MAR06933	MAM02040x + MAM02630x + MAM02926x -> MAM02039x + MAM02041x + MAM02578x + MAM02925x	Arginine and proline metabolism		MAM00317x	12,15,18,21-tetracosatetraenoyl-CoA		0	1000		dbh
584	MAR06934	MAM02040c + MAM02630c + MAM02925c -> MAM02039c + MAM02041c + MAM02578c + MAM02924c	Arginine and proline metabolism		MAM00317r	12,15,18,21-tetracosatetraenoyl-CoA		0	1000		dbi
585	MAR06935	MAM02040e + MAM02630e + MAM02925e -> MAM02039e + MAM02041e + MAM02578e + MAM02924e	Arginine and proline metabolism		MAM00318c	12,20-diHETE		0	1000		dbpb
586	MAR06936	MAM02040x + MAM02630x + MAM02925x -> MAM02039x + MAM02041x + MAM02578x + MAM02924x	Arginine and proline metabolism		MAM00318r	12,20-diHETE		0	1000		dbt
587	MAR06938	MAM01597c + MAM02039c + MAM02503c <=> MAM01261c + MAM02923c	Arginine and proline metabolism		MAM00319c	12,20-dioxo-LTB4		-1000	1000		dck
588	MAR06939	MAM01597x + MAM02039x + MAM02503x <=> MAM01261x + MAM02923x	Arginine and proline metabolism		MAM00320c	12-epi-LTB4		-1000	1000		dct
589	MAR06940	MAM01597c + MAM02039c + MAM02518c <=> MAM01261c + MAM02923c	Arginine and proline metabolism		MAM00321c	12-hetre		-1000	1000		dctd
590	MAR06941	MAM02040c + MAM02630c + MAM02923c -> MAM02039c + MAM02041c + MAM02578c + MAM02921c	Arginine and proline metabolism		MAM00322c	12-hydroperoxyeicosatetraenoate-glyceryl-ester		0	1000		dctpp1
591	MAR06942	MAM02040e + MAM02630e + MAM02923e -> MAM02039e + MAM02041e + MAM02578e + MAM02921e	Arginine and proline metabolism		MAM00323c	12-hydroxy-13-O-D-glucuronoside-octadec-(9Z)-enoate		0	1000		dcxr
592	MAR06943	MAM02040x + MAM02630x + MAM02923x -> MAM02039x + MAM02041x + MAM02578x + MAM02921x	Arginine and proline metabolism		MAM00323r	12-hydroxy-13-O-D-glucuronoside-octadec-(9Z)-enoate		0	1000		ddah1
593	MAR06944	MAM02040c + MAM02630c + MAM02923c -> MAM02039c + MAM02041c + MAM02578c + MAM02922c	Arginine and proline metabolism		MAM00324r	12-hydroxy-arachidonate		0	1000		ddah2
594	MAR06945	MAM02040e + MAM02630e + MAM02923e -> MAM02039e + MAM02041e + MAM02578e + MAM02922e	Arginine and proline metabolism		MAM00325c	12-hydroxydodecanoic acid		0	1000		ddc
595	MAR06946	MAM02040x + MAM02630x + MAM02923x -> MAM02039x + MAM02041x + MAM02578x + MAM02922x	Arginine and proline metabolism		MAM00325e	12-hydroxydodecanoic acid		0	1000		ddo
596	MAR06947	MAM02040c + MAM02630c + MAM02921c -> MAM02039c + MAM02041c + MAM02578c + MAM02920c	Arginine and proline metabolism		MAM00326c	12-keto-LTB4		0	1000		ddost
597	MAR06948	MAM02040e + MAM02630e + MAM02921e -> MAM02039e + MAM02041e + MAM02578e + MAM02920e	Arginine and proline metabolism		MAM00326m	12-keto-LTB4		0	1000		ddx19a
598	MAR06949	MAM02040x + MAM02630x + MAM02921x -> MAM02039x + MAM02041x + MAM02578x + MAM02920x	Arginine and proline metabolism		MAM00326x	12-keto-LTB4		0	1000		ddx19b
599	MAR06950	MAM02040c + MAM02630c + MAM02922c -> MAM02039c + MAM02041c + MAM02578c + MAM02920c	Arginine and proline metabolism		MAM00326r	12-keto-LTB4		0	1000		decr1
600	MAR06951	MAM02040e + MAM02630e + MAM02922e -> MAM02039e + MAM02041e + MAM02578e + MAM02920e	Arginine and proline metabolism		MAM00327c	12-O-D-glucuronoside-13-hydroxyoctadec-(9Z)-enoate		0	1000		decr2
601	MAR06952	MAM02040x + MAM02630x + MAM02922x -> MAM02039x + MAM02041x + MAM02578x + MAM02920x	Arginine and proline metabolism		MAM00327r	12-O-D-glucuronoside-13-hydroxyoctadec-(9Z)-enoate		0	1000		degs1
602	MAR06953	MAM02040c + MAM02552c + MAM02921c -> 2 MAM02039c + MAM02553c + MAM02811c	Arginine and proline metabolism		MAM00328c	12-oxo-10,11-dihydro-20-COOH-LTB4		0	1000		degs2
603	MAR06954	MAM02040c + MAM02552c + MAM02922c -> 2 MAM02039c + MAM02188c + MAM02553c	Arginine and proline metabolism		MAM00328r	12-oxo-10,11-dihydro-20-COOH-LTB4		0	1000		dera
604	MAR06955	MAM00557m + MAM02040m <=> MAM00969m	Arginine and proline metabolism		MAM00329c	12-oxo-20-carboxy-LTB4		-1000	1000		dgat1a
605	MAR06956	MAM01597c + MAM02039c + MAM02501c <=> MAM01261c + MAM02504c	Arginine and proline metabolism		MAM00329r	12-oxo-20-carboxy-LTB4		-1000	1000		dgat2
606	MAR06957	MAM01597x + MAM02039x + MAM02501x <=> MAM01261x + MAM02504x	Arginine and proline metabolism		MAM00330c	12-oxo-20-dihydroxy-LTB4		-1000	1000		dgkaa
607	MAR06958	MAM02040c + MAM02504c + MAM02630c -> MAM01250c + MAM02041c + MAM02923c	Arginine and proline metabolism		MAM00330r	12-oxo-20-dihydroxy-LTB4		0	1000		dgkb
608	MAR06959	MAM02040x + MAM02504x + MAM02630x -> MAM01250x + MAM02041x + MAM02923x	Arginine and proline metabolism		MAM00331c	12-oxo-20-hydroxy-LTB4		0	1000		dgke
609	MAR06960	MAM01597c + MAM02039c + MAM02502c <=> MAM01261c + MAM02503c	Arginine and proline metabolism		MAM00331r	12-oxo-20-hydroxy-LTB4		-1000	1000		dgkh
610	MAR06961	MAM02040c + MAM02503c + MAM02630c -> MAM01250c + MAM02041c + MAM02812c	Arginine and proline metabolism		MAM00332c	12-oxo-20-trihydroxy-LTB4		0	1000		dgki
611	MAR06962	MAM02040x + MAM02503x + MAM02630x -> MAM01250x + MAM02041x + MAM02812x	Arginine and proline metabolism		MAM00332r	12-oxo-20-trihydroxy-LTB4		0	1000		dgkza
612	MAR06963	MAM02040c + MAM02501c + MAM02630c -> MAM01250c + MAM02041c + MAM02503c	Arginine and proline metabolism		MAM00333c	12-oxo-c-LTB3		0	1000		dguok
613	MAR06964	MAM02040x + MAM02501x + MAM02630x -> MAM01250x + MAM02041x + MAM02503x	Arginine and proline metabolism		MAM00333m	12-oxo-c-LTB3		0	1000		dhcr24
614	MAR06965	MAM01661c + MAM02039c + MAM02553c <=> MAM02552c + MAM02923c	Arginine and proline metabolism		MAM00333x	12-oxo-c-LTB3		-1000	1000		dhcr7
615	MAR06966	MAM00248c + MAM00557c <=> MAM01661c	Arginine and proline metabolism		MAM00333r	12-oxo-c-LTB3		-1000	1000		dhdds
616	MAR06967	MAM00248c + MAM01670c <=> MAM02426c + MAM02923c	Arginine and proline metabolism		MAM00334c	12-oxoETE		-1000	1000		dhdh.2
617	MAR06973	2 MAM02039c + MAM02553c + MAM02919c <=> MAM02040c + MAM02552c + MAM02925c	Arginine and proline metabolism		MAM00335c	12-peroxy-(5Z,8Z,10E,14Z)-eicosatetraenoate		-1000	1000		dhfr
618	MAR08096	MAM02039m + MAM02040m + MAM02320m <=> MAM02327m	Arginine and proline metabolism		MAM00336c	13(S)-HODE		-1000	1000		dhodh
619	MAR08097	2 MAM02039m + MAM02358m + MAM02553m <=> MAM02040m + MAM02327m + MAM02552m	Arginine and proline metabolism		MAM00337c	13(S)-HPODE		-1000	1000		dhps
620	MAR08098	MAM02358m + MAM02633m -> MAM00989m + MAM01370m	Arginine and proline metabolism		MAM00338c	13,14-dihydro-15-keto-PGD2		0	1000		dhrs3a
621	MAR08416	MAM01261m + MAM01974m -> MAM01597m + MAM02039m + MAM02536m	Arginine and proline metabolism		MAM00339c	13,14-dihydro-15-oxo-lipoxin A4		0	1000		dhrs4
622	MAR08425	MAM02040c + MAM02546c <=> MAM01252c + MAM02658c	Arginine and proline metabolism		MAM00340c	13,14-dihydro-lipoxin A4		-1000	1000		dhrs9
623	MAR08426	MAM01365m + MAM02040m -> MAM02658m + MAM03121m	Arginine and proline metabolism		MAM00341c	13,16,19-docosatrienoic acid		0	1000		dhtkd1
624	MAR08427	MAM01285m + MAM01620m + MAM02039m <=> MAM01371m + MAM01619m	Arginine and proline metabolism		MAM00341l	13,16,19-docosatrienoic acid		-1000	1000		dio1
625	MAR08431	MAM01620c -> MAM01621c + MAM02751c	Arginine and proline metabolism		MAM00341r	13,16,19-docosatrienoic acid		0	1000		dio2
626	MAR08432	MAM01802m + MAM02880m + MAM02980m -> MAM01045m + MAM01803m + MAM01986m	Arginine and proline metabolism		MAM00341e	13,16,19-docosatrienoic acid		0	1000		dio3a
627	MAR08603	MAM01261c + MAM02812c -> MAM01597c + MAM02039c + MAM02547c	Arginine and proline metabolism		MAM00342c	13,16,19-docosatrienoylcarnitine		0	1000		dio3b
628	MAR08604	MAM02040c + MAM02547c + MAM02630c -> MAM02039c + MAM02041c + MAM02514c + MAM02578c	Arginine and proline metabolism		MAM00342m	13,16,19-docosatrienoylcarnitine		0	1000		dlat
629	MAR08605	MAM02040c + MAM02514c + MAM02552c -> MAM00952c + 2 MAM02039c + MAM02553c	Arginine and proline metabolism		MAM00342r	13,16,19-docosatrienoylcarnitine		0	1000		dldh
630	MAR08606	MAM02040c + MAM02630c + MAM02812c -> MAM00969c + MAM02039c + MAM02041c + MAM02578c	Arginine and proline metabolism		MAM00343c	13,16,19-docosatrienoyl-CoA		0	1000		dlst
631	MAR08607	MAM01016c + MAM01975c + 2 MAM02039c -> MAM01974c + MAM02471c	Arginine and proline metabolism		MAM00343m	13,16,19-docosatrienoyl-CoA		0	1000		dlx4a
632	MAR08608	MAM01742c + MAM02630c -> MAM00558c + MAM02039c + MAM02041c	Arginine and proline metabolism		MAM00343r	13,16,19-docosatrienoyl-CoA		0	1000		dlx4b
633	MAR08609	MAM00559m + 2 MAM02039m + MAM02555m -> MAM02554m + MAM02770m	Arginine and proline metabolism		MAM00344c	13-carboxy-alpha-tocopherol		0	1000		dmgdh
634	MAR08610	MAM01802c + MAM02770c -> MAM00559c + MAM01803c + MAM02039c	Arginine and proline metabolism		MAM00344m	13-carboxy-alpha-tocopherol		0	1000		dnm1b
635	MAR08611	MAM01802m + MAM02770m -> MAM00559m + MAM01803m + MAM02039m	Arginine and proline metabolism		MAM00344r	13-carboxy-alpha-tocopherol		0	1000		dnm1l
636	MAR04285	MAM02040m + MAM02552m + MAM02942m -> 2 MAM02039m + MAM02553m + MAM02943m	Alanine, aspartate and glutamate metabolism		MAM00345c	13-carboxy-alpha-tocotrienol		0	1000		dnm2a
637	MAR00457	MAM01371c + MAM01982c -> MAM00913c + MAM01285c + MAM02039c	Glycine, serine and threonine metabolism		MAM00345m	13-carboxy-alpha-tocotrienol		0	1000		dnm3a
638	MAR00460	MAM01371m + MAM01982m -> MAM00913m + MAM01285m + MAM02039m	Glycine, serine and threonine metabolism		MAM00345r	13-carboxy-alpha-tocotrienol		0	1000		dnmt1
639	MAR03750	MAM01597m + MAM02039m + MAM02181m <=> MAM01986m + MAM02180m	Glycine, serine and threonine metabolism		MAM00346c	13-carboxy-gamma-tocopherol		-1000	1000		dnmt3ab
640	MAR03752	MAM01803m + MAM02468m <=> MAM01802m + MAM02180m	Glycine, serine and threonine metabolism		MAM00346m	13-carboxy-gamma-tocopherol		-1000	1000		dnmt3ba
641	MAR03770	MAM00826m + MAM01803m <=> MAM01802m + MAM02189m	Glycine, serine and threonine metabolism		MAM00346r	13-carboxy-gamma-tocopherol		-1000	1000		dnmt3bb.1
642	MAR03771	MAM01597m + MAM02039m + MAM02190m <=> MAM01986m + MAM02189m	Glycine, serine and threonine metabolism		MAM00347c	13-carboxy-gamma-tocotrienol		-1000	1000		dnmt3bb.3
643	MAR03772	MAM00825m + MAM01597m + MAM02039m <=> MAM00826m + MAM01986m	Glycine, serine and threonine metabolism		MAM00347m	13-carboxy-gamma-tocotrienol		-1000	1000		dolk
644	MAR03782	MAM00663m + MAM01986m <=> MAM00664m + MAM01597m + MAM02039m	Glycine, serine and threonine metabolism		MAM00347r	13-carboxy-gamma-tocotrienol		-1000	1000		dolpp1
645	MAR03784	MAM00663m + MAM01802m <=> MAM01803m + MAM02999m	Glycine, serine and threonine metabolism		MAM00348c	13-cis-oxo-retinoate		-1000	1000		dot1l
646	MAR03794	MAM01597m + MAM02039m + MAM02530m <=> MAM01261m + MAM01307m	Glycine, serine and threonine metabolism		MAM00349c	13-cis-retinal		-1000	1000		dpagt1
647	MAR03839	MAM00913c + MAM02552c <=> MAM00914c + MAM02039c + MAM02553c	Glycine, serine and threonine metabolism		MAM00349r	13-cis-retinal		-1000	1000		dpep1
648	MAR03841	MAM00914c + MAM01974c <=> MAM00916c + MAM01306c	Glycine, serine and threonine metabolism		MAM00350c	13-cis-retinoate		-1000	1000		dpep2
649	MAR03843	MAM00916c + MAM02040c -> MAM02751c + MAM02896c	Glycine, serine and threonine metabolism		MAM00350r	13-cis-retinoate		0	1000		dph5
650	MAR03845	MAM02896c + MAM02980c <=> MAM01045c + MAM01986c + MAM02040c	Glycine, serine and threonine metabolism		MAM00351c	13-cis-retinol		-1000	1000		dpm1
651	MAR03847	MAM01597m + MAM02321m <=> MAM01261m + MAM01986m	Glycine, serine and threonine metabolism		MAM00352r	13-cis-retinoyl-beta-D-glucuronide		-1000	1000		dpm2
652	MAR03849	MAM02040x + MAM02630x + MAM02880x -> MAM01831x + MAM01986x + MAM02041x	Glycine, serine and threonine metabolism		MAM00353c	13-cis-retinoyl-glucuronide		0	1000		dpm3
653	MAR03852	MAM01332c + MAM02040c + MAM02630c -> MAM02039c + MAM02041c + MAM02475c + MAM02578c	Glycine, serine and threonine metabolism		MAM00353r	13-cis-retinoyl-glucuronide		0	1000		dpydb
654	MAR03856	MAM02039c + MAM02475c + MAM02553c -> MAM01715c + MAM02552c	Glycine, serine and threonine metabolism		MAM00353e	13-cis-retinoyl-glucuronide		0	1000		dpys
655	MAR03860	MAM02039m + MAM02321m -> MAM01332m + MAM01596m	Glycine, serine and threonine metabolism		MAM00354c	13-HETE		0	1000		dpysl2a
656	MAR03883	MAM02896c -> MAM02039c + MAM02578c + MAM02819c	Glycine, serine and threonine metabolism		MAM00355c	13-hydroperoxy-H4-neuroprostane		0	1000		dpysl3
657	MAR03901	MAM01986c + MAM02877c -> MAM02039c + MAM02871c + MAM02880c	Glycine, serine and threonine metabolism		MAM00356c	13-hydroxy-alpha-tocopherol		0	1000		dse
658	MAR03939	MAM00630m + MAM01597m <=> MAM01986m + MAM02944m	Glycine, serine and threonine metabolism		MAM00356r	13-hydroxy-alpha-tocopherol		-1000	1000		dtymk
659	MAR03974	MAM01654c + MAM02040c -> MAM02039c + MAM02578c + MAM02819c	Glycine, serine and threonine metabolism		MAM00357c	13-hydroxy-alpha-tocotrienol		0	1000		duox
660	MAR04198	MAM02819c + MAM02896c -> MAM01307c + MAM02154c	Glycine, serine and threonine metabolism		MAM00357r	13-hydroxy-alpha-tocotrienol		0	1000		dusp11
661	MAR04199	MAM02040c + MAM02530c <=> MAM01252c + MAM01307c	Glycine, serine and threonine metabolism		MAM00358c	13-hydroxy-D4-neuroprostane		-1000	1000		dut
662	MAR04200	MAM02896c -> MAM01654c + MAM02040c	Glycine, serine and threonine metabolism		MAM00359c	13-hydroxy-E4-neuroprostane		0	1000		ebp
663	MAR04284	MAM02993c -> MAM01249c + MAM01986c	Glycine, serine and threonine metabolism		MAM00360c	13-hydroxy-gamma-tocopherol		0	1000		ece2b
664	MAR04348	MAM02993c -> MAM00671c + MAM02039c + MAM02578c	Glycine, serine and threonine metabolism		MAM00360r	13-hydroxy-gamma-tocopherol		0	1000		echdc2
665	MAR04466	MAM02154c -> MAM00646c	Glycine, serine and threonine metabolism		MAM00361c	13-hydroxy-gamma-tocotrienol		0	1000		echs1
666	MAR04467	MAM02819x + MAM02896x -> MAM01307x + MAM02154x	Glycine, serine and threonine metabolism		MAM00361r	13-hydroxy-gamma-tocotrienol		0	1000		eci1
667	MAR04582	MAM01365c + MAM01986c <=> MAM02036c + MAM02658c	Glycine, serine and threonine metabolism		MAM00362c	13-oxo-(9Z,11E)-tridecadienoate		-1000	1000		eci2
668	MAR04584	MAM01371c + MAM01619c <=> MAM01285c + MAM01620c + MAM02039c	Glycine, serine and threonine metabolism		MAM00363c	13-oxy-radical-octadecadienoate		-1000	1000		eef1a1a
669	MAR04696	MAM01513c + MAM02552c -> MAM01394c + MAM02039c + MAM02553c	Glycine, serine and threonine metabolism		MAM00364c	14,15-DHET		0	1000		eef1a1b
670	MAR04697	MAM01394c + MAM02040c + MAM02552c -> MAM01393c + 2 MAM02039c + MAM02553c	Glycine, serine and threonine metabolism		MAM00365c	14,15-DiHETE		0	1000		eef1a2
671	MAR04698	MAM01394c + MAM02040c + MAM02554c -> MAM01393c + 2 MAM02039c + MAM02555c	Glycine, serine and threonine metabolism		MAM00365n	14,15-DiHETE		0	1000		eef1akmt1
672	MAR04699	MAM01393c + MAM02133c -> MAM01708c + MAM02471c	Glycine, serine and threonine metabolism		MAM00366c	14,15-EET		0	1000		eef1akmt2
673	MAR04700	MAM01831c + MAM02039c + MAM02555c + MAM02880c <=> MAM01708c + MAM02040c + MAM02554c	Glycine, serine and threonine metabolism		MAM00366r	14,15-EET		-1000	1000		eef2b
674	MAR04742	MAM01986m + MAM02039m + MAM02944m -> MAM01074m + MAM01596m + MAM01597m	Glycine, serine and threonine metabolism		MAM00367c	14-demethyllanosterol		0	1000		eef2l2
675	MAR04788	MAM01307m + MAM02007m -> MAM01986m + MAM02819m	Glycine, serine and threonine metabolism		MAM00368c	14-hydroperoxy-H4-neuroprostane		0	1000		efl1
676	MAR04789	MAM01986x + MAM02040x + MAM02630x -> MAM02007x + MAM02039x + MAM02041x + MAM02578x	Glycine, serine and threonine metabolism		MAM00369c	14-hydroxy-D4-neuroprostane		0	1000		egfra
677	MAR04791	MAM01307x + MAM02007x -> MAM01986x + MAM02819x	Glycine, serine and threonine metabolism		MAM00370c	14-hydroxy-E4-neuroprostane		0	1000		ehhadh
678	MAR04792	MAM01045m + MAM01986m + MAM02040m <=> MAM02896m + MAM02980m	Glycine, serine and threonine metabolism		MAM00371c	14-hydroxytetradecanoic acid		-1000	1000		ehmt1b
679	MAR04937	MAM01307c + MAM02026c <=> MAM01626c + MAM01930c	Glycine, serine and threonine metabolism		MAM00371e	14-hydroxytetradecanoic acid		-1000	1000		ehmt2
680	MAR05392	6 MAM01371c + 6 MAM01974c + MAM02980c -> 6 MAM01285c + 6 MAM02039c + 6 MAM02751c + MAM02981c	Glycine, serine and threonine metabolism		MAM00372c	14-peroxy-docosahexaenoate		0	1000		eif4ebp3l
681	MAR05393	6 MAM02040c + MAM02981c -> 6 MAM01974c + MAM02980c	Glycine, serine and threonine metabolism		MAM00373c	15(R)-HEPE		0	1000		elovl1a
682	MAR06409	MAM02039m + MAM02393m + MAM02553m <=> MAM01701m + MAM02552m	Glycine, serine and threonine metabolism		MAM00373n	15(R)-HEPE		-1000	1000		elovl1b
683	MAR07702	MAM02007c + MAM02039c + MAM02555c <=> MAM01998c + MAM02554c	Glycine, serine and threonine metabolism		MAM00373x	15(R)-HEPE		-1000	1000		elovl2
684	MAR07703	MAM01998c + MAM02630c -> MAM02007c + MAM02041c	Glycine, serine and threonine metabolism		MAM00373r	15(R)-HEPE		0	1000		elovl4a
685	MAR08433	MAM01986m + MAM02039m + MAM02393m -> MAM01596m + MAM02878m	Glycine, serine and threonine metabolism		MAM00374c	15(R)-HETE		0	1000		elovl4b
686	MAR08434	MAM02878m + MAM02980m -> MAM01045m + MAM01701m + MAM02039m + MAM02578m	Glycine, serine and threonine metabolism		MAM00374x	15(R)-HETE		0	1000		elovl5
687	MAR08435	MAM01986m + MAM02039m + MAM02400m -> MAM01596m + MAM02879m	Glycine, serine and threonine metabolism		MAM00374r	15(R)-HETE		0	1000		elovl6
688	MAR08436	MAM02879m + MAM02980m -> MAM01045m + MAM01703m + MAM02039m + MAM02578m	Glycine, serine and threonine metabolism		MAM00375c	15(R)-HpEPE		0	1000		elovl7a
689	MAR08437	MAM02039m + MAM02400m + MAM02553m <=> MAM01703m + MAM02552m	Glycine, serine and threonine metabolism		MAM00375n	15(R)-HpEPE		-1000	1000		elovl7b
690	MAR08439	MAM01708m + MAM01802m + MAM02040m -> MAM01803m + MAM01831m + MAM02880m	Glycine, serine and threonine metabolism		MAM00375x	15(R)-HpEPE		0	1000		elp3
691	MAR08440	MAM01394m + MAM02040m + MAM02552m -> MAM01393m + 2 MAM02039m + MAM02553m	Glycine, serine and threonine metabolism		MAM00375r	15(R)-HpEPE		0	1000		emg1
692	MAR08441	MAM01513m + MAM01802m -> MAM01394m + MAM01803m	Glycine, serine and threonine metabolism		MAM00376c	15(S)-HEPE		0	1000		engase
693	MAR08442	MAM00671c + MAM01597c + MAM02552c -> MAM01596c + MAM02553c + MAM02774c	Glycine, serine and threonine metabolism		MAM00377c	15(S)-HETE		0	1000		eno1a
694	MAR09718	MAM01371c + MAM02136c -> MAM01285c + MAM02039c + MAM02655c	Glycine, serine and threonine metabolism		MAM00378c	15(S)-HETrE		0	1000		eno2
695	MAR04426	MAM01259c + MAM01597c + MAM02039c <=> MAM01261c + MAM01423c	Histidine metabolism		MAM00379c	15(S)-HpEPE		-1000	1000		eno3
696	MAR04428	MAM02039c + MAM02125c -> MAM01596c + MAM02124c	Histidine metabolism		MAM00380c	15(S)-HPETE		0	1000		enoph1
697	MAR04429	MAM02124c + MAM02877c -> MAM02039c + MAM02601c + MAM02871c	Histidine metabolism		MAM00380n	15(S)-HPETE		0	1000		enpp1
698	MAR04430	MAM02040c + MAM02601c + MAM02630c -> MAM02039c + MAM02041c + MAM02476c + MAM02578c	Histidine metabolism		MAM00380x	15(S)-HPETE		0	1000		enpp2
699	MAR04431	MAM02040c + MAM02476c + MAM02552c -> 2 MAM02039c + MAM02477c + MAM02553c	Histidine metabolism		MAM00380r	15(S)-HPETE		0	1000		enpp6
700	MAR04437	MAM02125c -> MAM02039c + MAM02578c + MAM03124c	Histidine metabolism		MAM00381c	15-dehydro-prostaglandin D2		0	1000		enpp7.1
701	MAR04658	MAM01099c + MAM01974c <=> MAM02039c + MAM02574c + MAM02980c	Histidine metabolism		MAM00382c	15-deoxy-delta-12,14-PGD2		-1000	1000		enpp7.2
702	MAR04660	MAM01009c + MAM02040c -> MAM02039c + MAM02574c	Histidine metabolism		MAM00383c	15-deoxy-delta-12,14-PGJ2		0	1000		entpd1
703	MAR04712	MAM02040c + MAM03124c -> MAM01009c	Histidine metabolism		MAM00384c	15-deoxy-PGD2		0	1000		entpd2a.2
704	MAR05336	2 MAM02040c + MAM02866c <=> MAM01974c + MAM01986c + MAM02867c	Histidine metabolism		MAM00385c	15-deoxy-prostaglandin J2		-1000	1000		entpd3
705	MAR05337	MAM02026c + MAM03124c <=> MAM02866c	Histidine metabolism		MAM00386c	15-epi-lipoxin A4		-1000	1000		entpd4
706	MAR05338	MAM01261c + MAM02867c -> MAM01597c + MAM02039c + MAM02548c	Histidine metabolism		MAM00386x	15-epi-lipoxin A4		0	1000		entpd5a
707	MAR05339	MAM02040c + MAM02548c <=> MAM01252c + MAM02867c	Histidine metabolism		MAM00386r	15-epi-lipoxin A4		-1000	1000		entpd5b
708	MAR05340	MAM02040c + MAM02867c -> MAM02579c + MAM02865c	Histidine metabolism		MAM00387c	15-epi-lipoxin A5		0	1000		entpd6
709	MAR08783	MAM02040c + MAM02124c + MAM02630c -> MAM02039c + MAM02041c + MAM02165c + MAM02578c	Histidine metabolism		MAM00387x	15-epi-lipoxin A5		0	1000		entpd8
710	MAR08784	MAM02040c + MAM02165c + MAM02552c -> 2 MAM02039c + MAM02166c + MAM02553c	Histidine metabolism		MAM00387r	15-epi-lipoxin A5		0	1000		ep300a
711	MAR08786	MAM02040m + MAM02165m + MAM02552m -> 2 MAM02039m + MAM02166m + MAM02553m	Histidine metabolism		MAM00388c	15-epi-lipoxin B4		0	1000		ep300b
712	MAR04239	MAM00670m + MAM01597m + MAM02552m -> MAM01596m + MAM01977m + MAM02553m	Lysine metabolism		MAM00388x	15-epi-lipoxin B4		0	1000		ephx1
713	MAR04241	MAM02039n + MAM02129n + MAM02871n <=> MAM02127n + MAM02877n	Lysine metabolism		MAM00388r	15-epi-lipoxin B4		-1000	1000		ephx2
714	MAR04288	MAM01306m + MAM02039m + MAM02426m + MAM02555m -> MAM02040m + MAM02554m + MAM02868m	Lysine metabolism		MAM00389c	15-epi-lipoxin B5		0	1000		eprs1
715	MAR04596	MAM00670c + MAM01974c <=> MAM01306c + MAM02322c	Lysine metabolism		MAM00389x	15-epi-lipoxin B5		-1000	1000		esco1
716	MAR04597	MAM00670m + MAM01974m <=> MAM01306m + MAM02322m	Lysine metabolism		MAM00389r	15-epi-lipoxin B5		-1000	1000		esco2
717	MAR04599	MAM00670m + MAM02039m + MAM02393m -> MAM01596m + MAM02899m	Lysine metabolism		MAM00390c	15H-11,12-EETA		0	1000		esd
718	MAR04667	MAM02040m + MAM02552m + MAM02868m -> MAM00631m + MAM01974m + MAM02039m + MAM02553m	Lysine metabolism		MAM00391c	15-HpETrE		0	1000		etfa
719	MAR04668	MAM02040m + MAM02554m + MAM02868m -> MAM00631m + MAM01974m + MAM02039m + MAM02555m	Lysine metabolism		MAM00392c	15-keto-prostaglandin F2alpha		0	1000		etfb
720	MAR04737	MAM00631c + MAM02040c + MAM02552c -> 2 MAM02039c + MAM02322c + MAM02553c	Lysine metabolism		MAM00393c	15-oxoETE		0	1000		etfbkmt
721	MAR04739	MAM00631m + MAM02040m + MAM02552m -> 2 MAM02039m + MAM02322m + MAM02553m	Lysine metabolism		MAM00394c	15-oxo-lipoxin A4		0	1000		etfdh
722	MAR04740	MAM00556c + MAM02039c + MAM02040c <=> MAM00631c	Lysine metabolism		MAM00395c	15-oxo-prostaglandin E2-glyceryl ester		-1000	1000		etnk1
723	MAR06415	MAM01597m + MAM02899m -> MAM01701m + MAM01977m	Lysine metabolism		MAM00396c	16(R)-HETE		0	1000		etnk2
724	MAR06974	MAM00196c + MAM02426c -> MAM00204c + MAM02040c	Lysine metabolism		MAM00397x	16(S)-hydroxy-18-oxo-18-CoA-LTE4		0	1000		etnppl
725	MAR06975	MAM00204c + MAM02877c -> MAM00213c + MAM02039c + MAM02871c	Lysine metabolism		MAM00398x	16,18-oxo-18-CoA-dinor-LTE4		0	1000		ext1b
726	MAR06976	MAM00213c + MAM02877c -> MAM00212c + MAM02039c + MAM02871c	Lysine metabolism		MAM00399r	16alpha-hydroxydehydroepiandrosterone		0	1000		ext1c
727	MAR06977	MAM00212c + MAM02877c -> MAM00211c + MAM02039c + MAM02871c	Lysine metabolism		MAM00400c	16alpha-hydroxyestrone		0	1000		ext2
728	MAR06978	MAM00211c + MAM02040c -> MAM00196c + MAM02039c + MAM02517c	Lysine metabolism		MAM00400r	16alpha-hydroxyestrone		0	1000		extl2
729	MAR06979	MAM01306c + MAM02517c + MAM02630c -> MAM00789c + MAM01596c + MAM02943c	Lysine metabolism		MAM00401x	16e-18-oxo-18-CoA-dinor-LTE4		0	1000		extl3
730	MAR06980	MAM00789c + MAM02039c -> MAM01034c + MAM01986c	Lysine metabolism		MAM00402c	16-glucuronide-estriol		0	1000		ezh1
731	MAR06981	MAM01034c + MAM02040c + MAM02552c -> MAM01922c + 2 MAM02039c + MAM02553c	Lysine metabolism		MAM00402r	16-glucuronide-estriol		0	1000		ezh2
732	MAR06982	MAM01306c + MAM01922c + MAM02630c -> MAM01596c + MAM02348c + MAM02943c	Lysine metabolism		MAM00402e	16-glucuronide-estriol		0	1000		f13a1a.1
733	MAR06983	MAM00204c + MAM01306c + MAM02630c -> MAM01596c + MAM02767c + MAM02943c	Lysine metabolism		MAM00403c	16-hydroxyhexadecanoic acid		0	1000		f2
734	MAR06984	MAM02767c + MAM03107c -> MAM01036c + MAM02039c + MAM03106c	Lysine metabolism		MAM00403e	16-hydroxyhexadecanoic acid		0	1000		faah2a
735	MAR06985	MAM01036c + MAM03108c -> MAM00232c + MAM02039c + MAM03106c	Lysine metabolism		MAM00404c	16-peroxy-docosahexaenoate		0	1000		fabp1a
736	MAR08017	MAM02040x + MAM02426x + MAM02630x -> MAM01157x + MAM02039x + MAM02041x + MAM02578x	Lysine metabolism		MAM00405c	17alpha,20alpha-dihydroxycholesterol		0	1000		fabp2
737	MAR08018	MAM01157x -> MAM01663x + MAM02040x	Lysine metabolism		MAM00406c	17alpha,21-dihydroxypregnenolone		0	1000		fabp3
738	MAR08019	MAM01663x + MAM02039x + MAM02553x -> MAM02413x + MAM02552x	Lysine metabolism		MAM00407c	17alpha-hydroxypregnenolone sulfate		0	1000		fabp4a
739	MAR08021	MAM02413x + MAM02630x -> MAM00556x + MAM02039x + MAM02041x	Lysine metabolism		MAM00408c	17alpha-hydroxypregnenolone		0	1000		fabp4b
740	MAR08025	MAM00204n + MAM02877n -> MAM02039n + MAM02129n + MAM02871n	Lysine metabolism		MAM00408r	17alpha-hydroxypregnenolone		0	1000		fabp6
741	MAR08026	MAM02129n + MAM02877n -> MAM00212n + MAM02039n + MAM02871n	Lysine metabolism		MAM00409c	17alpha-hydroxyprogesterone		0	1000		fabp7a
742	MAR08027	MAM00212n + MAM02877n -> MAM00211n + MAM02039n + MAM02871n	Lysine metabolism		MAM00409r	17alpha-hydroxyprogesterone		0	1000		fads2
743	MAR08029	MAM00211r + MAM02040r -> MAM02039r + MAM02517r + MAM00196r	Lysine metabolism		MAM00410c	17beta-estradiol-2,3-quinone		0	1000		fads6
744	MAR03164	MAM01622m + MAM02040m -> MAM00173m	Tryptophan metabolism		MAM00410m	17beta-estradiol-2,3-quinone		0	1000		fah
745	MAR03166	MAM00173m + MAM02552m -> MAM01255m + MAM02039m + MAM02553m	Tryptophan metabolism		MAM00410x	17beta-estradiol-2,3-quinone		0	1000		fam20b
746	MAR03885	MAM01255m + MAM01597m <=> 2 MAM01261m	Tryptophan metabolism		MAM00410r	17beta-estradiol-2,3-quinone		-1000	1000		fancl
747	MAR04250	MAM00629c -> MAM02039c + MAM02040c + MAM02822c	Tryptophan metabolism		MAM00411c	17beta-estradiol-2,3-semiquinone		0	1000		far1
748	MAR08091	MAM00788c + MAM02039c -> MAM00786c + MAM01596c	Tryptophan metabolism		MAM00411l	17beta-estradiol-2,3-semiquinone		0	1000		farsa
749	MAR08092	MAM00786c + MAM02630c -> MAM00949c + MAM02039c + MAM02041c + MAM02578c	Tryptophan metabolism		MAM00412c	17beta-estradiol-3,4-quinone		0	1000		farsb
750	MAR08563	MAM02040m + MAM02168m + MAM02552m -> 2 MAM02039m + MAM02169m + MAM02553m	Tryptophan metabolism		MAM00412m	17beta-estradiol-3,4-quinone		0	1000		fas
751	MAR08564	MAM01306c + MAM02319c -> MAM00926c + MAM01974c	Tryptophan metabolism		MAM00412x	17beta-estradiol-3,4-quinone		0	1000		fasn
752	MAR08565	MAM00926c -> MAM00990c + MAM02040c	Tryptophan metabolism		MAM00412r	17beta-estradiol-3,4-quinone		0	1000		faxdc2
753	MAR08566	MAM02039c + MAM02460c + MAM02555c + MAM02630c -> MAM01161c + MAM02040c + MAM02554c	Tryptophan metabolism		MAM00413c	17beta-estradiol-3,4-semiquinone		0	1000		fbl
754	MAR03935	MAM01831c + MAM02026c <=> MAM02152c	Tyrosine metabolism		MAM00413l	17beta-estradiol-3,4-semiquinone		-1000	1000		fbp1a
755	MAR04681	MAM02039c + MAM02724c -> MAM01596c + MAM02718c	Tyrosine metabolism		MAM00414c	17-HETE		0	1000		fbp1b
756	MAR04682	MAM02040c + MAM02630c + MAM02718c -> MAM02039c + MAM02041c + MAM02578c + MAM02719c	Tyrosine metabolism		MAM00415c	17-hydroperoxy-H4-neuroprostane		0	1000		fbp2
757	MAR04683	MAM02040c + MAM02552c + MAM02719c -> 2 MAM02039c + MAM02553c + MAM02720c	Tyrosine metabolism		MAM00416c	17-hydroxy-D4-neuroprostane		0	1000		fdft1
758	MAR04685	MAM02040m + MAM02552m + MAM02719m -> 2 MAM02039m + MAM02553m + MAM02720m	Tyrosine metabolism		MAM00417c	17-hydroxy-E4-neuroprostane		0	1000		fdps
759	MAR04686	2 MAM02039c + MAM02555c + MAM02720c <=> MAM02040c + MAM02554c + MAM02719c	Tyrosine metabolism		MAM00418c	17-peroxy-docosahexaenoate		-1000	1000		fdxr
760	MAR04687	2 MAM02039m + MAM02555m + MAM02720m <=> MAM02040m + MAM02554m + MAM02719m	Tyrosine metabolism		MAM00419x	18(R)-hydroxy-20-oxo-20-CoA-LTE4		-1000	1000		fech
761	MAR04702	MAM02135c + MAM02555c + MAM02630c -> MAM01596c + MAM01952c + MAM02040c + MAM02554c	Tyrosine metabolism		MAM00420m	18,20-dioxo-20-CoA-LTB4		0	1000		fga
762	MAR04703	MAM01952c + MAM02040c + MAM02552c -> MAM00576c + 2 MAM02039c + MAM02553c	Tyrosine metabolism		MAM00420x	18,20-dioxo-20-CoA-LTB4		0	1000		fggy
763	MAR04704	MAM01952c + MAM02040c + MAM02630c -> MAM00576c + MAM02039c + MAM02041c	Tyrosine metabolism		MAM00421m	18-CoA-18-oxo-dinor-LTB4		0	1000		fh
764	MAR06988	2 MAM02039c + MAM02041c + 2 MAM02174c -> 2 MAM02040c + MAM02175c	Tyrosine metabolism		MAM00421x	18-CoA-18-oxo-dinor-LTB4		0	1000		fhit
765	MAR07689	MAM01736c + MAM02682c -> MAM01737c + MAM02039c + MAM02681c	Tyrosine metabolism		MAM00422x	18-COOH-(15E)-dinor-LTE4-CoA		0	1000		fhl2a
766	MAR07701	MAM02039c + MAM02555c + MAM02630c -> MAM02041c + MAM02554c	Tyrosine metabolism		MAM00423x	18-COOH-(16E)-dinor-LTE5-CoA		0	1000		fhl2b
767	MAR08094	MAM02617c + MAM02682c -> MAM02039c + MAM02620c + MAM02681c	Tyrosine metabolism		MAM00424m	18-COOH-LTB4		0	1000		fig4a
768	MAR08529	MAM02040c + MAM02473c + MAM02630c -> MAM01831c + MAM02039c + MAM02041c + MAM02578c	Tyrosine metabolism		MAM00425x	18-COOH-LTE4		0	1000		fitm1l
769	MAR08530	MAM01831c + MAM02026c + MAM02552c <=> MAM01837c + MAM02039c + MAM02553c	Tyrosine metabolism		MAM00426c	18-HETE		-1000	1000		fitm2
770	MAR08533	2 MAM00638c + MAM02630c -> 2 MAM02040c + 2 MAM02355c	Tyrosine metabolism		MAM00427c	18-hydroxy-all-trans-retinoate		0	1000		fkbp10b
771	MAR08534	MAM02682c + MAM03052c -> MAM00734c + MAM02039c + MAM02681c	Tyrosine metabolism		MAM00427r	18-hydroxy-all-trans-retinoate		0	1000		fkbp11
772	MAR08535	MAM02682c + MAM03099c -> MAM02039c + MAM02681c + MAM03100c	Tyrosine metabolism		MAM00428r	18-hydroxy-arachidonate		0	1000		fkbp14
773	MAR08537	MAM02630c + MAM02978c + MAM03101c -> MAM00965c + MAM02354c	Tyrosine metabolism		MAM00430c	19(S)-HETE		0	1000		fkbp1aa
774	MAR08541	MAM02630c + 2 MAM03101c -> 2 MAM02354c	Tyrosine metabolism		MAM00431c	19-hydroxyandrostenedione		0	1000		fkbp1b
775	MAR08542	2 MAM02354c + MAM02630c -> 2 MAM02040c + 2 MAM02356c	Tyrosine metabolism		MAM00432c	19-hydroxytestosterone		0	1000		fkbp2
776	MAR08543	MAM00807c + MAM02175c -> MAM00739c + MAM02039c + MAM02174c	Tyrosine metabolism		MAM00432r	19-hydroxytestosterone		0	1000		fkbp3
777	MAR08544	MAM02175c + MAM03101c -> MAM00807c + MAM02039c + MAM02174c	Tyrosine metabolism		MAM00432e	19-hydroxytestosterone		0	1000		fkbp4
778	MAR08630	2 MAM00981c + MAM02630c -> 2 MAM01414c	Tyrosine metabolism		MAM00433c	19-oxoandrostenedione		0	1000		fkbp5
779	MAR08540	MAM01053c + MAM02630c + MAM03163c -> MAM02040c + MAM02458c	Tyrosine metabolism		MAM00434c	19-oxo-testosterone		0	1000		fkbp6
780	MAR09733	MAM02039c + MAM02355c -> MAM01596c + MAM03162c	Tyrosine metabolism		MAM00435c	1a,11b-dihydro-4,9-dimethylbenz[a]anthra[3,4-b]oxirene		0	1000		fkbp7
781	MAR09734	MAM02630c + 2 MAM03162c -> 2 MAM02040c + 2 MAM03163c	Tyrosine metabolism		MAM00436c	1-acylglycerol-3P-10,13,16,19-doco		0	1000		fkbp8
782	MAR03206	MAM00662m + MAM01597m -> MAM01261m + MAM02774m	Valine, leucine, and isoleucine metabolism		MAM00437c	1-acylglycerol-3P-10,13,16-docosa		0	1000		fkbp9
783	MAR03208	MAM01371m + MAM02046m + MAM02774m -> MAM01285m + MAM02039m + MAM02480m + MAM02751m	Valine, leucine, and isoleucine metabolism		MAM00438c	1-acylglycerol-3P-10-heptade		0	1000		flad1
784	MAR03211	MAM02774m + MAM03103m -> MAM01265m + MAM03102m	Valine, leucine, and isoleucine metabolism		MAM00439c	1-acylglycerol-3P-11,14,17-eico		0	1000		fmo5
785	MAR03213	MAM02480m -> MAM00166m	Valine, leucine, and isoleucine metabolism		MAM00440c	1-acylglycerol-3P-11,14-eicosa		0	1000		fn3krp
786	MAR03215	MAM00166m -> MAM02944m	Valine, leucine, and isoleucine metabolism		MAM00441c	1-acylglycerol-3P-11-docose		0	1000		fnta
787	MAR03747	MAM01306c + MAM03135c -> MAM00824c + MAM01974c	Valine, leucine, and isoleucine metabolism		MAM00442c	1-acylglycerol-3P-11-eico		0	1000		fntb
788	MAR03744	MAM01306m + MAM03135m -> MAM00824m + MAM01974m	Valine, leucine, and isoleucine metabolism		MAM00443c	1-acylglycerol-3P-12,15,18,21-tetra		0	1000		folr
789	MAR03757	MAM00784m + MAM02552m -> MAM00661m + MAM02039m + MAM02553m	Valine, leucine, and isoleucine metabolism		MAM00444c	1-acylglycerol-3P-13,16,19-doco		0	1000		fosl1a
790	MAR03761	MAM00661m + MAM01597m + MAM02552m -> MAM00166m + MAM02039m + MAM02553m	Valine, leucine, and isoleucine metabolism		MAM00445c	1-acylglycerol-3P-13,16-docosa		0	1000		fpgs
791	MAR03777	MAM01306c + MAM02184c -> MAM00669c + MAM01974c	Valine, leucine, and isoleucine metabolism		MAM00446c	1-acylglycerol-3P-13-docose		0	1000		fpgt
792	MAR03778	MAM01306m + MAM02184m -> MAM00669m + MAM01974m	Valine, leucine, and isoleucine metabolism		MAM00447c	1-acylglycerol-3P-13-eicose		0	1000		ftcd
793	MAR03795	MAM00661m + MAM01597m + MAM02552m -> MAM01596m + MAM02553m + MAM02774m	Valine, leucine, and isoleucine metabolism		MAM00448c	1-acylglycerol-3P-13-octade		0	1000		fth1a
794	MAR04797	MAM00661c + MAM02040c + MAM02552c -> 2 MAM02039c + MAM02479c + MAM02553c	Valine, leucine, and isoleucine metabolism		MAM00449c	1-acylglycerol-3P-15-tetra		0	1000		ftsj1
795	MAR06417	MAM01597m + MAM02857m <=> MAM01701m + MAM02180m	Valine, leucine, and isoleucine metabolism		MAM00450c	1-acylglycerol-3P-4,7,10,13,16,19-doco		-1000	1000		ftsj3
796	MAR06419	MAM00669m + MAM02039m + MAM02393m -> MAM01596m + MAM02856m	Valine, leucine, and isoleucine metabolism		MAM00451c	1-acylglycerol-3P-4,7,10,13,16-docosa		0	1000		fuca1.1
797	MAR06420	MAM01597m + MAM02856m -> MAM00663m + MAM01701m	Valine, leucine, and isoleucine metabolism		MAM00452c	1-acylglycerol-3P-5,8,11,14,17-eico		0	1000		fuca1.2
798	MAR06421	MAM01013m + MAM02039m + MAM02393m -> MAM01596m + MAM02858m	Valine, leucine, and isoleucine metabolism		MAM00453c	1-acylglycerol-3P-5,8,11-eico		0	1000		fuca2
799	MAR06422	MAM01597m + MAM02858m -> MAM01701m + MAM02189m	Valine, leucine, and isoleucine metabolism		MAM00454c	1-acylglycerol-3P-5-tetrade		0	1000		fut10
800	MAR06923	MAM01306c + MAM02360c -> MAM01013c + MAM01974c	Valine, leucine, and isoleucine metabolism		MAM00455c	1-acylglycerol-3P-6,9,12,15,18,21-tetra		0	1000		fut11
801	MAR03765	MAM01306m + MAM02360m -> MAM01013m + MAM01974m	Valine, leucine, and isoleucine metabolism		MAM00456c	1-acylglycerol-3P-6,9,12,15,18-tetraco		0	1000		fut7
802	MAR06924	MAM01013c + MAM02630c -> MAM01392c + MAM01596c	Valine, leucine, and isoleucine metabolism		MAM00457c	1-acylglycerol-3P-6,9,12,15-octa		0	1000		fut8a
803	MAR06925	MAM01013c + MAM02039c + MAM02553c <=> MAM01325c + MAM02552c	Valine, leucine, and isoleucine metabolism		MAM00458c	1-acylglycerol-3P-6,9-octa		-1000	1000		fut9a
804	MAR06926	MAM00667m + MAM01285m + MAM02039m + MAM02751m <=> MAM01371m + MAM02046m + MAM02999m	Valine, leucine, and isoleucine metabolism		MAM00459c	1-acylglycerol-3P-7,10,13,16,19-docosa		-1000	1000		fxn
805	MAR06927	MAM00666m + MAM01597m + MAM02039m <=> MAM00667m + MAM02040m	Valine, leucine, and isoleucine metabolism		MAM00460c	1-acylglycerol-3P-7,10,13,16-docosa		-1000	1000		g0s2
806	MAR08088	MAM00661m + MAM01974m <=> MAM01306m + MAM02325m	Valine, leucine, and isoleucine metabolism		MAM00461c	1-acylglycerol-3P-7-hexade		-1000	1000		g6pc1a.2
807	MAR08787	MAM02039m + MAM02480m -> MAM01596m + MAM02774m	Valine, leucine, and isoleucine metabolism		MAM00462c	1-acylglycerol-3P-7-octade		0	1000		g6pc3
808	MAR03743	MAM01597m + MAM02039m + MAM02558m <=> MAM01364m + MAM01986m	Phenylalanine, tyrosine and tryptophan biosynthesis		MAM00463c	1-acylglycerol-3P-7-tetrade		-1000	1000		g6pd
809	MAR03940	MAM02630c + MAM02724c + MAM02978c -> MAM01698c + MAM02040c + MAM03101c	Phenylalanine, tyrosine and tryptophan biosynthesis		MAM00464c	1-acylglycerol-3P-8,11,14,17-eico		0	1000		gaa
810	MAR04214	MAM02630c + MAM03089c -> MAM02371c	Phenylalanine, tyrosine and tryptophan biosynthesis		MAM00465c	1-acylglycerol-3P-8,11-eico		0	1000		gad1a
811	MAR04216	MAM02040c + MAM02371c -> MAM01833c + MAM02039c + MAM02319c	Phenylalanine, tyrosine and tryptophan biosynthesis		MAM00466c	1-acylglycerol-3P-9,12,15,18,21-tetra		0	1000		gad2
812	MAR04218	MAM02040c + MAM02371c -> MAM01307c + MAM01835c + MAM02039c	Phenylalanine, tyrosine and tryptophan biosynthesis		MAM00467c	1-acylglycerol-3P-9,12,15,18-tetraco		0	1000		gal3st1a
813	MAR04219	MAM01835c + MAM02040c -> MAM01342c + MAM01833c + MAM02039c	Phenylalanine, tyrosine and tryptophan biosynthesis		MAM00468c	1-acylglycerol-3P-9-eicose		0	1000		gal3st2
814	MAR04220	MAM00788c + MAM02040c + MAM02554c <=> MAM02039c + MAM02319c + MAM02555c + MAM02630c	Phenylalanine, tyrosine and tryptophan biosynthesis		MAM00469c	1-acylglycerol-3P-9-heptade		-1000	1000		gal3st3
815	MAR04222	MAM00990c + MAM01974c + MAM02040c <=> MAM01306c + MAM02319c	Phenylalanine, tyrosine and tryptophan biosynthesis		MAM00470c	1-acylglycerol-3P-9-octade		-1000	1000		gal3st4
816	MAR04224	MAM02040c + MAM02319c -> MAM01307c + MAM01342c + MAM02039c	Phenylalanine, tyrosine and tryptophan biosynthesis		MAM00471c	1-acylglycerol-3P-9-tetrade		0	1000		galca
817	MAR04225	MAM00788c + MAM02040c -> MAM00775c + MAM01307c	Phenylalanine, tyrosine and tryptophan biosynthesis		MAM00472c	1-acylglycerol-3P-arach		0	1000		gale
818	MAR04227	2 MAM00775c + 4 MAM02630c -> MAM01572c + 4 MAM02039c + 2 MAM02041c + 2 MAM02631c	Phenylalanine, tyrosine and tryptophan biosynthesis		MAM00473c	1-acylglycerol-3P-bile-PC pool		0	1000		galk1
819	MAR04231	MAM00629c + MAM02039c -> MAM00633c + MAM01596c	Phenylalanine, tyrosine and tryptophan biosynthesis		MAM00474c	1-acylglycerol-3P-cis-vac		0	1000		galk2
820	MAR04232	MAM00633c <=> MAM02039c + MAM02040c + MAM02752c	Phenylalanine, tyrosine and tryptophan biosynthesis		MAM00476c	1-acylglycerol-3P-dihomo-gamma		-1000	1000		galm
821	MAR04233	MAM00633c + MAM02040c + MAM02552c -> MAM00634c + 2 MAM02039c + MAM02553c	Phenylalanine, tyrosine and tryptophan biosynthesis		MAM00477c	1-acylglycerol-3P-docosa		0	1000		galns
822	MAR04235	MAM00634c + MAM02040c + MAM02555c -> MAM00670c + MAM02554c + MAM02578c	Phenylalanine, tyrosine and tryptophan biosynthesis		MAM00478c	1-acylglycerol-3P-eico		0	1000		galnt1
823	MAR04242	MAM01977m + MAM02039m + MAM03103m -> MAM01596m + MAM01622m + MAM03102m	Phenylalanine, tyrosine and tryptophan biosynthesis		MAM00479c	1-acylglycerol-3P-gamma-lin		0	1000		galnt10
824	MAR04243	MAM01802m + MAM01977m + MAM02039m -> MAM01596m + MAM01622m + MAM01803m	Phenylalanine, tyrosine and tryptophan biosynthesis		MAM00480c	1-acylglycerol-3P-heneico		0	1000		galnt11
825	MAR04244	MAM00788c + MAM01306c -> MAM00924c + MAM01974c	Phenylalanine, tyrosine and tryptophan biosynthesis		MAM00481c	1-acylglycerol-3P-heptade		0	1000		galnt12
826	MAR04245	MAM00924c -> MAM02040c + MAM03151c	Phenylalanine, tyrosine and tryptophan biosynthesis		MAM00482c	1-acylglycerol-3P-hexacosa		0	1000		galnt13
827	MAR04246	MAM00788c + MAM01306c <=> MAM01974c + MAM02040c + MAM03151c	Phenylalanine, tyrosine and tryptophan biosynthesis		MAM00483c	1-acylglycerol-3P-hexecose		-1000	1000		galnt14
828	MAR04248	MAM02039c + MAM02667c <=> MAM03151c	Phenylalanine, tyrosine and tryptophan biosynthesis		MAM00484c	1-acylglycerol-3P-laur		-1000	1000		galnt16
829	MAR06707	MAM02039c + MAM03089c -> MAM01596c + MAM03088c	Phenylalanine, tyrosine and tryptophan biosynthesis		MAM00485c	1-acylglycerol-3P-LD-PC pool (liver tissue)		0	1000		galnt17
830	MAR06708	MAM00221c + MAM02040c <=> MAM02453c + MAM03089c	Phenylalanine, tyrosine and tryptophan biosynthesis		MAM00486c	1-acylglycerol-3P-LD-PE pool (liver tissue)		-1000	1000		galnt18b
831	MAR06709	MAM01384c + 2 MAM02040c <=> MAM03089c	Phenylalanine, tyrosine and tryptophan biosynthesis		MAM00487c	1-acylglycerol-3P-LD-PI pool (liver tissue)		-1000	1000		galnt2
832	MAR06710	MAM01384c + MAM02877c -> MAM02039c + MAM02045c + MAM02871c	Phenylalanine, tyrosine and tryptophan biosynthesis		MAM00488c	1-acylglycerol-3P-LD-PS pool (liver tissue)		0	1000		galnt3
833	MAR06711	MAM02877c + MAM03088c -> MAM02039c + MAM02605c + MAM02871c	Phenylalanine, tyrosine and tryptophan biosynthesis		MAM00489c	1-acylglycerol-3P-LD-SM pool (liver tissue)		0	1000		galnt6
834	MAR06712	MAM00230c + MAM02040c <=> MAM01831c + MAM03088c	Phenylalanine, tyrosine and tryptophan biosynthesis		MAM00490c	1-acylglycerol-3P-LD-TG1 pool (liver tissue)		-1000	1000		galnt7
835	MAR06713	MAM02040c + MAM02630c + MAM03088c -> MAM02039c + MAM02041c + MAM02168c + MAM02578c	Phenylalanine, tyrosine and tryptophan biosynthesis		MAM00491c	1-acylglycerol-3P-lin		0	1000		galnt8b.1
836	MAR06714	MAM02040c + MAM02168c + MAM02552c -> 2 MAM02039c + MAM02169c + MAM02553c	Phenylalanine, tyrosine and tryptophan biosynthesis		MAM00492c	1-acylglycerol-3P-linolen		0	1000		galnt8b.2
837	MAR06715	MAM02169c + MAM02877c -> MAM02478c + MAM02871c	Phenylalanine, tyrosine and tryptophan biosynthesis		MAM00493c	1-acylglycerol-3P-myrist		0	1000		galnt9
838	MAR06716	MAM01107c + MAM02630c -> MAM01108c	Phenylalanine, tyrosine and tryptophan biosynthesis		MAM00494c	1-acylglycerol-3P-nanode		0	1000		galntl6
839	MAR06717	MAM01108c + MAM02040c -> MAM01106c + MAM01833c + MAM02039c	Phenylalanine, tyrosine and tryptophan biosynthesis		MAM00495c	1-acylglycerol-3P-ol		0	1000		galt
840	MAR06718	MAM01106c + MAM02039c -> MAM01105c + MAM01596c	Phenylalanine, tyrosine and tryptophan biosynthesis		MAM00496c	1-acylglycerol-3P-palm		0	1000		gamt
841	MAR06719	MAM01105c + MAM02630c -> MAM00947c + MAM02039c + MAM02041c + MAM02578c	Phenylalanine, tyrosine and tryptophan biosynthesis		MAM00497c	1-acylglycerol-3P-palmn		0	1000		ganaba
842	MAR06720	2 MAM02039c + MAM02319c + MAM03109c -> MAM00787c + MAM03106c	Phenylalanine, tyrosine and tryptophan biosynthesis		MAM00498c	1-acylglycerol-3P-pentade		0	1000		ganabb
843	MAR06721	MAM00787c + MAM02553c -> MAM00925c + MAM02552c + MAM02578c	Phenylalanine, tyrosine and tryptophan biosynthesis		MAM00499c	1-acylglycerol-3P-stea		0	1000		ganc
844	MAR06722	MAM00787c + MAM01306c <=> MAM01974c + MAM02040c + MAM03152c	Phenylalanine, tyrosine and tryptophan biosynthesis		MAM00500c	1-acylglycerol-3P-tetraco		-1000	1000		gapdh
845	MAR06723	MAM00787c + MAM02026c <=> MAM01979c + MAM02040c	Phenylalanine, tyrosine and tryptophan biosynthesis		MAM00501c	1-acylglycerol-3P-trico		-1000	1000		gapdhs
846	MAR06725	MAM01306c + MAM02724c <=> MAM01974c + MAM02725c	Phenylalanine, tyrosine and tryptophan biosynthesis		MAM00502c	1-acylglycerol-3P-tridec		-1000	1000		gars1
847	MAR06726	MAM02630c + MAM02725c -> MAM00654c + MAM01596c	Phenylalanine, tyrosine and tryptophan biosynthesis		MAM00503c	1-acylglycerol-chylomicron pool		0	1000		gart
848	MAR06727	MAM02725c -> MAM00647c	Phenylalanine, tyrosine and tryptophan biosynthesis		MAM00503e	1-acylglycerol-chylomicron pool		0	1000		gatm
849	MAR06728	MAM02630c + MAM02978c + MAM03101c -> MAM01698c + MAM02040c + MAM02354c	Phenylalanine, tyrosine and tryptophan biosynthesis		MAM00504c	1-acylglycerol-LD-PC pool		0	1000		gba
850	MAR06729	2 MAM02039c + MAM02630c + MAM03101c -> MAM02040c + MAM02354c	Phenylalanine, tyrosine and tryptophan biosynthesis		MAM00505c	1-acylglycerol-LD-PE pool		0	1000		gba2
851	MAR06730	MAM02354c + MAM02877c -> MAM00830c + MAM02039c + MAM02871c	Phenylalanine, tyrosine and tryptophan biosynthesis		MAM00506c	1-acylglycerol-LD-PI pool		0	1000		gba3
852	MAR06731	MAM02039c + MAM02354c -> MAM01596c + MAM01736c	Phenylalanine, tyrosine and tryptophan biosynthesis		MAM00507c	1-acylglycerol-LD-PS pool		0	1000		gbe1a
853	MAR06734	MAM02040c + MAM02875c <=> MAM01249c + MAM01736c	Phenylalanine, tyrosine and tryptophan biosynthesis		MAM00508c	1-acylglycerol-LD-SM pool		-1000	1000		gbgt1l2
854	MAR06735	MAM02875c + MAM02877c -> MAM02039c + MAM02871c + MAM02873c	Phenylalanine, tyrosine and tryptophan biosynthesis		MAM00509c	1-acylglycerol-LD-TG1 pool		0	1000		gc
855	MAR06736	MAM02875c + MAM02877c -> MAM02039c + MAM02603c + MAM02871c	Phenylalanine, tyrosine and tryptophan biosynthesis		MAM00510c	1-acylglycerol-VLDL pool		0	1000		gc2
856	MAR06737	MAM02875c + MAM02877c -> MAM00156c + MAM02039c + MAM02871c	Phenylalanine, tyrosine and tryptophan biosynthesis		MAM00510e	1-acylglycerol-VLDL pool		0	1000		gcat
857	MAR06738	MAM02040c + MAM02876c <=> MAM01736c + MAM02819c	Phenylalanine, tyrosine and tryptophan biosynthesis		MAM00511c	1-acyl-PE pool		-1000	1000		gcdha
858	MAR06739	MAM02876c + MAM02877c -> MAM02039c + MAM02871c + MAM02874c	Phenylalanine, tyrosine and tryptophan biosynthesis		MAM00512c	1-alkenyl-2-acylglycerol		0	1000		gch1
859	MAR06740	MAM02876c -> MAM00231c + MAM01596c + 2 MAM02039c	Phenylalanine, tyrosine and tryptophan biosynthesis		MAM00513c	1-alkyl-2-acetyl-sn-glycerol		0	1000		gck
860	MAR06741	MAM01368c + MAM01736c + MAM02630c -> MAM01655c + MAM02040c + MAM02617c	Phenylalanine, tyrosine and tryptophan biosynthesis		MAM00514c	1-alkyl-2-acylglycerol		0	1000		gclc
861	MAR06742	MAM00945c + MAM02040c <=> MAM01831c + MAM02617c	Phenylalanine, tyrosine and tryptophan biosynthesis		MAM00515c	1-alkyl-2-acylglycerophosphoethanolamine		-1000	1000		gclm
862	MAR06743	MAM02617c + MAM02877c -> MAM01290c + MAM02039c + MAM02871c	Phenylalanine, tyrosine and tryptophan biosynthesis		MAM00516c	1-alkyl-2-lysoglycerol-3-phosphocholine		0	1000		gcnt3
863	MAR06744	MAM02039c + MAM02040c + MAM02599c <=> MAM01290c + MAM01831c	Phenylalanine, tyrosine and tryptophan biosynthesis		MAM00516e	1-alkyl-2-lysoglycerol-3-phosphocholine		-1000	1000		gcnt4a
864	MAR06745	MAM01290c + MAM02040c + MAM02630c -> MAM00726c + MAM02041c + MAM02473c	Phenylalanine, tyrosine and tryptophan biosynthesis		MAM00518m	1-alpha,24R,25-trihydroxyvitamin D2		0	1000		gcnt7
865	MAR06746	MAM01290c + MAM02877c -> MAM02039c + MAM02407c + MAM02871c	Phenylalanine, tyrosine and tryptophan biosynthesis		MAM00519m	1-alpha,25-dihydroxyvitamin D2		0	1000		gcshb
866	MAR06747	MAM02040c + MAM02407c + MAM02630c -> MAM00820c + MAM02041c + MAM02473c	Phenylalanine, tyrosine and tryptophan biosynthesis		MAM00520c	1-deoxy-1-(N6-lysino)-D-fructose		0	1000		gda
867	MAR06748	MAM00820c + MAM02040c + MAM02552c -> 2 MAM02039c + MAM02553c + MAM03136c	Phenylalanine, tyrosine and tryptophan biosynthesis		MAM00521c	1D-myo-inositol-1,3,4,5,6-pentakisphosphate		0	1000		gde1
868	MAR06749	MAM00820c + MAM02040c + MAM02554c -> 2 MAM02039c + MAM02555c + MAM03136c	Phenylalanine, tyrosine and tryptophan biosynthesis		MAM00521n	1D-myo-inositol-1,3,4,5,6-pentakisphosphate		0	1000		gdpd2
869	MAR06750	MAM02617c + MAM02877c -> MAM02039c + MAM02622c + MAM02871c	Phenylalanine, tyrosine and tryptophan biosynthesis		MAM00522c	1D-myo-inositol-1,3,4,5-tetrakisphosphate		0	1000		gfm1
870	MAR06751	MAM02040c + MAM02622c + MAM02630c -> MAM00820c + MAM02039c + MAM02041c + MAM02578c	Phenylalanine, tyrosine and tryptophan biosynthesis		MAM00522n	1D-myo-inositol-1,3,4,5-tetrakisphosphate		0	1000		gfm2
871	MAR06752	MAM02040c + MAM02617c + MAM02630c -> MAM00726c + MAM02039c + MAM02041c + MAM02578c	Phenylalanine, tyrosine and tryptophan biosynthesis		MAM00523c	1D-myo-inositol-1,3,4,6-tetrakisphosphate		0	1000		gfpt1
872	MAR06753	MAM00726c + MAM02040c + MAM02552c -> MAM00727c + 2 MAM02039c + MAM02553c	Phenylalanine, tyrosine and tryptophan biosynthesis		MAM00523n	1D-myo-inositol-1,3,4,6-tetrakisphosphate		0	1000		gfpt2
873	MAR06754	MAM00726c + MAM02040c + MAM02554c -> MAM00727c + 2 MAM02039c + MAM02555c	Phenylalanine, tyrosine and tryptophan biosynthesis		MAM00524c	1D-myo-inositol-1,3,4-trisphosphate		0	1000		gfus.1
874	MAR06755	MAM00727c + MAM02877c <=> MAM02039c + MAM02871c + MAM03136c	Phenylalanine, tyrosine and tryptophan biosynthesis		MAM00525c	1D-myo-inositol-1,4,5,6-tetrakisphosphate		-1000	1000		ggact.1
875	MAR06756	MAM00726c + MAM02039c + MAM02553c <=> MAM00730c + MAM02552c	Phenylalanine, tyrosine and tryptophan biosynthesis		MAM00525n	1D-myo-inositol-1,4,5,6-tetrakisphosphate		-1000	1000		ggact.2
876	MAR06757	MAM00730c + MAM02877c -> MAM00819c + MAM02039c + MAM02871c	Phenylalanine, tyrosine and tryptophan biosynthesis		MAM00526c	1D-myo-inositol-1,4-bisphosphate		0	1000		ggact.3
877	MAR06758	MAM01736c + MAM02040c + MAM02630c -> MAM00728c + MAM02039c + MAM02041c + MAM02578c	Phenylalanine, tyrosine and tryptophan biosynthesis		MAM00526n	1D-myo-inositol-1,4-bisphosphate		0	1000		ggcta
878	MAR06759	MAM00728c + MAM01736c <=> MAM02040c + MAM02621c	Phenylalanine, tyrosine and tryptophan biosynthesis		MAM00527c	1D-myo-inositol-3,4,5,6-tetrakisphosphate		-1000	1000		ggh
879	MAR06760	MAM00728c + MAM02040c + MAM02552c -> MAM00729c + 2 MAM02039c + MAM02553c	Phenylalanine, tyrosine and tryptophan biosynthesis		MAM00528c	1D-myo-inositol-3,4-bisphosphate		0	1000		ggps1
880	MAR06761	MAM00728c + MAM02040c + MAM02554c -> MAM00729c + 2 MAM02039c + MAM02555c	Phenylalanine, tyrosine and tryptophan biosynthesis		MAM00529c	1D-myo-inositol-3-phosphate		0	1000		ggt1b
881	MAR06762	MAM00729c + MAM02877c -> MAM02039c + MAM02137c + MAM02871c	Phenylalanine, tyrosine and tryptophan biosynthesis		MAM00530c	1D-myo-inositol-4-phosphate		0	1000		ggt5b
882	MAR06763	MAM01736c + MAM02877c -> MAM00821c + MAM02039c + MAM02871c	Phenylalanine, tyrosine and tryptophan biosynthesis		MAM00531c	1D-myo-inositol-bisdiphosphate-tetrakisphosphate		0	1000		gk5
883	MAR06764	MAM00821c + MAM02040c + MAM02630c -> MAM00818c + MAM02039c + MAM02041c + MAM02578c	Phenylalanine, tyrosine and tryptophan biosynthesis		MAM00531n	1D-myo-inositol-bisdiphosphate-tetrakisphosphate		0	1000		gkup
884	MAR06765	MAM00821c + MAM01249c <=> MAM02040c + MAM02603c	Phenylalanine, tyrosine and tryptophan biosynthesis		MAM00532c	1-hexadecylglycerol-3-phosphate		-1000	1000		gla
885	MAR06766	MAM00818c + MAM02040c + MAM02552c -> 2 MAM02039c + MAM02137c + MAM02553c	Phenylalanine, tyrosine and tryptophan biosynthesis		MAM00533c	1-hydroperoxy-8-carboxyoctyl-3,4-epoxynon-(2E)-enyl-ether		0	1000		glb1
886	MAR06767	MAM00818c + MAM02040c + MAM02554c -> 2 MAM02039c + MAM02137c + MAM02555c	Phenylalanine, tyrosine and tryptophan biosynthesis		MAM00534c	1-lyso-2-arachidonoyl-phosphatidate		0	1000		glb1l
887	MAR06768	MAM01306c + MAM03101c -> MAM01005c + MAM01974c	Phenylalanine, tyrosine and tryptophan biosynthesis		MAM00535c	1-lysolecithin pool		0	1000		glceb
888	MAR06770	MAM02040c + MAM02630c + MAM03101c -> MAM01005c + MAM02039c + MAM02041c + MAM02578c	Phenylalanine, tyrosine and tryptophan biosynthesis		MAM00536c	1-methylnicotinamide		0	1000		gldc
889	MAR06771	MAM01005c -> MAM00643c	Phenylalanine, tyrosine and tryptophan biosynthesis		MAM00536e	1-methylnicotinamide		0	1000		gle1
890	MAR06772	MAM01005c + MAM02630c -> MAM01596c + MAM02135c	Phenylalanine, tyrosine and tryptophan biosynthesis		MAM00537c	1-methylpyrrolinium		0	1000		glipr1b
891	MAR06774	MAM02135c + MAM02630c -> MAM01010c + MAM02039c	Phenylalanine, tyrosine and tryptophan biosynthesis		MAM00538c	1-naphthol		0	1000		glo1
892	MAR06776	MAM01010c -> MAM01863c	Phenylalanine, tyrosine and tryptophan biosynthesis		MAM00539c	1-naphthylamine		0	1000		glod4
893	MAR06778	MAM01863c + MAM02040c -> MAM01253c + MAM01862c + MAM02039c	Phenylalanine, tyrosine and tryptophan biosynthesis		MAM00540c	1-nitro-5,6-dihydroxy-dihydronaphthalene		0	1000		glrx
894	MAR06782	MAM01005c + MAM02039c + MAM02553c -> MAM01004c + MAM02552c	Phenylalanine, tyrosine and tryptophan biosynthesis		MAM00541c	1-nitro-5-glutathionyl-6-hydroxy-5,6-dihydronaphthalene		0	1000		glrx2
895	MAR06783	MAM01004c -> MAM00981c + MAM02040c	Phenylalanine, tyrosine and tryptophan biosynthesis		MAM00542c	1-nitro-5-hydroxy-6-glutathionyl-5,6-dihydronaphthalene		0	1000		gls2b
896	MAR06784	MAM00981c + MAM01371c + MAM01597c -> MAM00982c + MAM01334c + MAM02759c	Phenylalanine, tyrosine and tryptophan biosynthesis		MAM00543c	1-nitro-7-glutathionyl-8-hydroxy-7,8-dihydronaphthalene		0	1000		glsa
897	MAR06785	MAM00982c + MAM01597c + MAM02040c + MAM02552c -> MAM00996c + MAM01261c + MAM02039c + MAM02553c	Phenylalanine, tyrosine and tryptophan biosynthesis		MAM00544c	1-nitro-7-hydroxy-8-glutathionyl-7,8-dihydronaphthalene		0	1000		glt8d1
898	MAR06786	MAM00996c + MAM02040c -> MAM00995c + MAM01597c + MAM02039c	Phenylalanine, tyrosine and tryptophan biosynthesis		MAM00545c	1-nitronaphthalene		0	1000		glt8d2
899	MAR06787	MAM02039c + MAM03101c -> MAM01596c + MAM03099c	Phenylalanine, tyrosine and tryptophan biosynthesis		MAM00545e	1-nitronaphthalene		0	1000		gltpa
900	MAR06788	MAM02877c + MAM03099c -> MAM02039c + MAM02606c + MAM02871c	Phenylalanine, tyrosine and tryptophan biosynthesis		MAM00546c	1-nitronaphthalene-5,6-oxide		0	1000		glud1b
901	MAR06789	MAM02040c + MAM02630c + MAM03099c -> MAM01002c + MAM02039c + MAM02041c + MAM02578c	Phenylalanine, tyrosine and tryptophan biosynthesis		MAM00547c	1-nitronaphthalene-7,8-oxide		0	1000		glula
902	MAR06790	MAM01002c + MAM02040c + MAM02552c -> MAM01003c + 2 MAM02039c + MAM02553c	Phenylalanine, tyrosine and tryptophan biosynthesis		MAM00548c	1-nitrosonaphthalene		0	1000		glulb
903	MAR06791	MAM01002c + MAM02040c + MAM02554c -> MAM01003c + 2 MAM02039c + MAM02555c	Phenylalanine, tyrosine and tryptophan biosynthesis		MAM00549c	1-organyl-2-lyso-sn-glycero-3-phosphocholine		0	1000		glyctk
904	MAR06792	MAM00991c + 2 MAM02039c <=> MAM01003c + MAM02588c	Phenylalanine, tyrosine and tryptophan biosynthesis		MAM00549e	1-organyl-2-lyso-sn-glycero-3-phosphocholine		-1000	1000		gm2a
905	MAR06798	MAM00733c + MAM02039c + MAM03106c <=> MAM03052c + MAM03109c	Phenylalanine, tyrosine and tryptophan biosynthesis		MAM00550x	1-palmitoyl-dihydroxyacetone-phosphate		-1000	1000		gmds
906	MAR06799	MAM03052r + MAM03109r -> MAM00733r + MAM02039r + MAM03106r	Phenylalanine, tyrosine and tryptophan biosynthesis		MAM00551c	1-phosphatidyl-1D-myo-inositol-3,4-bisphosphate		0	1000		gmppaa
907	MAR06800	MAM00732c + MAM02039c + MAM03106c <=> MAM02998c + MAM03109c	Phenylalanine, tyrosine and tryptophan biosynthesis		MAM00551n	1-phosphatidyl-1D-myo-inositol-3,4-bisphosphate		-1000	1000		gmppb
908	MAR06801	MAM02998r + MAM03109r -> MAM00732r + MAM02039r + MAM03106r	Phenylalanine, tyrosine and tryptophan biosynthesis		MAM00552c	1-phosphatidyl-1D-myo-inositol-3-phosphate		0	1000		gmpr
909	MAR06802	MAM02606c + MAM02877c -> MAM02039c + MAM02138c + MAM02871c	Phenylalanine, tyrosine and tryptophan biosynthesis		MAM00552n	1-phosphatidyl-1D-myo-inositol-3-phosphate		0	1000		gmpr2
910	MAR06803	MAM02138c + MAM02630c -> MAM02040c + MAM02499c	Phenylalanine, tyrosine and tryptophan biosynthesis		MAM00552r	1-phosphatidyl-1D-myo-inositol-3-phosphate		0	1000		gmps
911	MAR06806	2 MAM02039c + MAM02500c <=> MAM02499c	Phenylalanine, tyrosine and tryptophan biosynthesis		MAM00553c	1-phosphatidyl-1D-myo-inositol-4-phosphate		-1000	1000		gne
912	MAR06807	MAM01154c + MAM02040c <=> MAM01736c + MAM01831c	Phenylalanine, tyrosine and tryptophan biosynthesis		MAM00553n	1-phosphatidyl-1D-myo-inositol-4-phosphate		-1000	1000		gnmt
913	MAR06808	MAM01736c + MAM02041c -> MAM01738c + 2 MAM02040c	Phenylalanine, tyrosine and tryptophan biosynthesis		MAM00554c	1-phosphatidyl-1D-myo-inositol-5-phosphate		0	1000		gnpat
914	MAR06811	MAM01138c <=> MAM01738c + MAM02026c	Phenylalanine, tyrosine and tryptophan biosynthesis		MAM00554g	1-phosphatidyl-1D-myo-inositol-5-phosphate		-1000	1000		gnpda1
915	MAR06813	MAM01738c + MAM02041c -> MAM01739c + MAM02039c + 2 MAM02040c	Phenylalanine, tyrosine and tryptophan biosynthesis		MAM00554n	1-phosphatidyl-1D-myo-inositol-5-phosphate		0	1000		gnpda2
916	MAR06814	MAM01333c + MAM02554c <=> MAM01739c + MAM02555c	Phenylalanine, tyrosine and tryptophan biosynthesis		MAM00554r	1-phosphatidyl-1D-myo-inositol-5-phosphate		-1000	1000		gnpnat1
917	MAR06815	MAM01136c <=> MAM01739c + MAM02026c	Phenylalanine, tyrosine and tryptophan biosynthesis		MAM00555c	1-phosphatidyl-myo-inositol-3,5-bisphosphate		-1000	1000		gnptab
918	MAR06817	MAM01739c + MAM02039c + MAM02555c <=> MAM02361c + MAM02554c	Phenylalanine, tyrosine and tryptophan biosynthesis		MAM00555g	1-phosphatidyl-myo-inositol-3,5-bisphosphate		-1000	1000		gnsb
919	MAR06818	MAM01290c + MAM02630c -> MAM01292c + MAM02039c + 2 MAM02040c	Phenylalanine, tyrosine and tryptophan biosynthesis		MAM00555r	1-phosphatidyl-myo-inositol-3,5-bisphosphate		0	1000		got1
920	MAR06819	MAM01293c + MAM02039c + MAM02554c <=> MAM01292c + MAM02555c	Phenylalanine, tyrosine and tryptophan biosynthesis		MAM00556c	1-piperideine-6-carboxylate		-1000	1000		got1l1
921	MAR06820	MAM01135c <=> MAM01292c + MAM02026c	Phenylalanine, tyrosine and tryptophan biosynthesis		MAM00556x	1-piperideine-6-carboxylate		-1000	1000		got2a
922	MAR06822	MAM02617c -> 5 MAM02039c + MAM02618c	Phenylalanine, tyrosine and tryptophan biosynthesis		MAM00557c	1-pyrroline		0	1000		gpaa1
923	MAR06823	MAM02039c + MAM02554c + MAM02619c <=> MAM02555c + MAM02618c	Phenylalanine, tyrosine and tryptophan biosynthesis		MAM00557m	1-pyrroline		-1000	1000		gpam
924	MAR06824	MAM01140c <=> MAM02026c + MAM02618c	Phenylalanine, tyrosine and tryptophan biosynthesis		MAM00558c	1-pyrroline-2-carboxylate		-1000	1000		gpat2
925	MAR06826	MAM00720c + MAM02174c + MAM02554c <=> MAM02555c + MAM03052c	Phenylalanine, tyrosine and tryptophan biosynthesis		MAM00559c	1-pyrroline-5-carboxylate		-1000	1000		gpat3
926	MAR06827	MAM00720r + MAM02174r + MAM02554r <=> MAM02555r + MAM03052r	Phenylalanine, tyrosine and tryptophan biosynthesis		MAM00559m	1-pyrroline-5-carboxylate		-1000	1000		gpat4
927	MAR06828	MAM00720c + MAM03109c -> MAM00722c + MAM02039c + MAM03106c	Phenylalanine, tyrosine and tryptophan biosynthesis		MAM00560c	1-radyl-2-acyl-sn-glycero-3-phosphocholine		0	1000		gpcpd1
928	MAR06829	MAM00720c + MAM02682c -> MAM00721c + MAM02039c + MAM02681c	Phenylalanine, tyrosine and tryptophan biosynthesis		MAM00561c	2-(alpha-hydroxyethyl)thiamine-diphosphate		0	1000		gpd1a
929	MAR06830	MAM00720r + MAM03109r -> MAM00722r + MAM02039r + MAM03106r	Phenylalanine, tyrosine and tryptophan biosynthesis		MAM00562m	2(R),6-dimethyl-heptanoyl-CoA		0	1000		gpd1l
930	MAR06831	MAM00721c + MAM02040c -> MAM00720c + MAM02039c + MAM02946c	Phenylalanine, tyrosine and tryptophan biosynthesis		MAM00563c	2(S),6-dimethyl-heptanoyl-CoA		0	1000		gpd2
931	MAR06834	MAM00720c + MAM02174c + MAM02554c <=> MAM02555c + MAM02839c	Phenylalanine, tyrosine and tryptophan biosynthesis		MAM00563m	2(S),6-dimethyl-heptanoyl-CoA		-1000	1000		gphna
932	MAR06835	MAM00720r + MAM02174r + MAM02554r <=> MAM02555r + MAM02839r	Phenylalanine, tyrosine and tryptophan biosynthesis		MAM00564x	2(S)-pristanal		-1000	1000		gpia
933	MAR06836	MAM00719c + MAM02039c + MAM03106c <=> MAM02839c + MAM03109c	Phenylalanine, tyrosine and tryptophan biosynthesis		MAM00565c	2-(S-glutathionyl)acetyl chloride		-1000	1000		gpib
934	MAR06837	MAM02839r + MAM03109r -> MAM00719r + MAM02039r + MAM03106r	Phenylalanine, tyrosine and tryptophan biosynthesis		MAM00566c	2-(S-glutathionyl)acetyl glutathione		0	1000		gpt
935	MAR06838	MAM02682c + MAM02839c -> MAM00734c + MAM02039c + MAM02681c	Phenylalanine, tyrosine and tryptophan biosynthesis		MAM00567c	2,2-dichloro-1,1-ethanediol		0	1000		gpt2
936	MAR06839	MAM00734c + MAM02040c -> MAM02039c + MAM02839c + MAM02946c	Phenylalanine, tyrosine and tryptophan biosynthesis		MAM00568c	2,2-dichloroacetaldehyde		0	1000		gpx1a
937	MAR06840	MAM00736c + MAM02174c + MAM02554c <=> MAM02555c + MAM03052c	Phenylalanine, tyrosine and tryptophan biosynthesis		MAM00569c	2,3-bisphospho-D-glycerate		-1000	1000		gpx1b
938	MAR06841	MAM00736r + MAM02174r + MAM02554r <=> MAM02555r + MAM03052r	Phenylalanine, tyrosine and tryptophan biosynthesis		MAM00570c	2,3-cyclic-UMP		-1000	1000		gpx3
939	MAR06842	MAM00738c + MAM02039c + MAM03106c <=> MAM00736c + MAM03109c	Phenylalanine, tyrosine and tryptophan biosynthesis		MAM00571c	2,3-dihydro-2-S-glutathionyl-3-hydroxy bromobenzene		-1000	1000		gpx4b
940	MAR06843	MAM00736r + MAM03109r -> MAM00738r + MAM02039r + MAM03106r	Phenylalanine, tyrosine and tryptophan biosynthesis		MAM00572c	2,3-diketo-5-methylthiopentyl-1-phosphate		0	1000		gpx7
941	MAR06844	MAM00736c + MAM02682c -> MAM00737c + MAM02039c + MAM02681c	Phenylalanine, tyrosine and tryptophan biosynthesis		MAM00573c	2,3-diketo-L-gulonate		0	1000		gpx8
942	MAR06845	MAM00737c + MAM02040c -> MAM00736c + MAM02039c + MAM02946c	Phenylalanine, tyrosine and tryptophan biosynthesis		MAM00574c	2,5-diamino-6-(5-triphosphoryl-3,4-trihydroxy-2-oxopentyl)-amino-4-oxopyrimidine		0	1000		gpx9
943	MAR06848	MAM00736c + MAM02555c <=> MAM00828c + MAM02174c + MAM02554c	Phenylalanine, tyrosine and tryptophan biosynthesis		MAM00574n	2,5-diamino-6-(5-triphosphoryl-3,4-trihydroxy-2-oxopentyl)-amino-4-oxopyrimidine		-1000	1000		grhl1
944	MAR06849	MAM00736r + MAM02555r <=> MAM00828r + MAM02174r + MAM02554r	Phenylalanine, tyrosine and tryptophan biosynthesis		MAM00575c	2,5-diaminopyrimidine nucleoside triphosphate		-1000	1000		grhpra
945	MAR06850	MAM00828c + MAM02682c -> MAM00829c + MAM02039c + MAM02681c	Phenylalanine, tyrosine and tryptophan biosynthesis		MAM00575n	2,5-diaminopyrimidine nucleoside triphosphate		0	1000		grk1a
946	MAR06851	MAM00829c + MAM02040c -> MAM00828c + MAM02039c + MAM02946c	Phenylalanine, tyrosine and tryptophan biosynthesis		MAM00576c	2,5-dihydroxybenzoate		0	1000		grk3
947	MAR06854	MAM02174c + MAM02554c + MAM03052c <=> MAM02555c + MAM02998c	Phenylalanine, tyrosine and tryptophan biosynthesis		MAM00577c	2,6-dimethylheptanoyl-carnitine		-1000	1000		grk7a
948	MAR06855	MAM02174r + MAM02554r + MAM03052r <=> MAM02555r + MAM02998r	Phenylalanine, tyrosine and tryptophan biosynthesis		MAM00577m	2,6-dimethylheptanoyl-carnitine		-1000	1000		gsr
949	MAR06874	MAM02630c + MAM03101c -> MAM02040c + MAM02356c	Phenylalanine, tyrosine and tryptophan biosynthesis		MAM00577e	2,6-dimethylheptanoyl-carnitine		0	1000		gss
950	MAR06875	MAM00638c + MAM02039c <=> MAM02356c	Phenylalanine, tyrosine and tryptophan biosynthesis		MAM00578m	2,6-dimethyl-trans-2-heptenoyl-CoA		-1000	1000		gsta.1
951	MAR06876	MAM00638c + MAM02356c <=> MAM02354c + MAM02355c	Phenylalanine, tyrosine and tryptophan biosynthesis		MAM00579c	20alpha,22beta dihydroxycholesterol		-1000	1000		gsta.2
952	MAR06877	MAM01134c <=> MAM01628c + MAM02356c	Phenylalanine, tyrosine and tryptophan biosynthesis		MAM00579m	20alpha,22beta dihydroxycholesterol		-1000	1000		gsta3
953	MAR06878	MAM01043c + MAM02354c <=> MAM01134c + MAM02356c	Phenylalanine, tyrosine and tryptophan biosynthesis		MAM00580c	20alpha-hydroxy-4-pregnen-3-one		-1000	1000		gstk1
954	MAR06879	MAM00249c + MAM02039c + MAM02040c <=> MAM01043c	Phenylalanine, tyrosine and tryptophan biosynthesis		MAM00580e	20alpha-hydroxy-4-pregnen-3-one		-1000	1000		gstm.2
955	MAR06880	MAM00249c + MAM01134c <=> MAM00723c + MAM01043c	Phenylalanine, tyrosine and tryptophan biosynthesis		MAM00581m	20-CoA-20-oxo-18r-hydroxy-LTB4		-1000	1000		gstm.3
956	MAR06881	MAM00723c -> MAM01381c + MAM01596c + MAM02039c	Phenylalanine, tyrosine and tryptophan biosynthesis		MAM00581x	20-CoA-20-oxo-18r-hydroxy-LTB4		0	1000		gsto1
957	MAR06882	MAM00735c <=> MAM01381c + MAM02040c	Phenylalanine, tyrosine and tryptophan biosynthesis		MAM00582c	20-CoA-20-oxo-LTB4		-1000	1000		gsto2
958	MAR06883	MAM01139c <=> MAM02026c + MAM02356c	Phenylalanine, tyrosine and tryptophan biosynthesis		MAM00582m	20-CoA-20-oxo-LTB4		-1000	1000		gstp1.1
959	MAR06885	MAM02355c + MAM02555c <=> MAM01735c + MAM02039c + MAM02554c	Phenylalanine, tyrosine and tryptophan biosynthesis		MAM00582x	20-CoA-20-oxo-LTB4		-1000	1000		gstp1.2
960	MAR06886	MAM01137c <=> MAM02026c + MAM02355c	Phenylalanine, tyrosine and tryptophan biosynthesis		MAM00582r	20-CoA-20-oxo-LTB4		-1000	1000		gstr
961	MAR06888	MAM02355c -> MAM01053c	Phenylalanine, tyrosine and tryptophan biosynthesis		MAM00583c	20-COOH-10,11-dihydro-LTB4		0	1000		gstt1a
962	MAR06889	MAM01053c + MAM02630c -> MAM01059c + MAM02041c	Phenylalanine, tyrosine and tryptophan biosynthesis		MAM00583m	20-COOH-10,11-dihydro-LTB4		0	1000		gstz1
963	MAR07628	MAM02630c + MAM02724c -> MAM00673c + MAM01596c + MAM02040c	Phenylalanine, tyrosine and tryptophan biosynthesis		MAM00583x	20-COOH-10,11-dihydro-LTB4		0	1000		gtf3c4
964	MAR07756	MAM00673c + MAM02040c -> MAM02039c + MAM02578c + MAM02720c	Phenylalanine, tyrosine and tryptophan biosynthesis		MAM00584x	20-COOH-18-oxo-LTE4-CoA		0	1000		gucy1a1
965	MAR08539	MAM02630c + MAM02724c + MAM02978c -> MAM00965c + MAM03101c	Phenylalanine, tyrosine and tryptophan biosynthesis		MAM00585c	20-COOH-LTB4		0	1000		gucy1a2
966	MAR08794	MAM01371c + MAM01597c + MAM02720c -> MAM01334c + MAM02721c + MAM02759c	Phenylalanine, tyrosine and tryptophan biosynthesis		MAM00585m	20-COOH-LTB4		0	1000		gucy1b1
967	MAR08795	MAM01975c + MAM02721c -> MAM01597c + MAM02722c	Phenylalanine, tyrosine and tryptophan biosynthesis		MAM00585x	20-COOH-LTB4		0	1000		gucy2cb
968	MAR08796	MAM01986c + MAM02721c -> MAM01597c + MAM02039c + MAM02723c	Phenylalanine, tyrosine and tryptophan biosynthesis		MAM00585r	20-COOH-LTB4		0	1000		gucy2f
969	MAR03875	MAM01371c + MAM02040c + MAM02471c -> MAM02751c + MAM02759c + MAM02877c	Cysteine and methionine metabolism		MAM00586x	20-COOH-LTE4		0	1000		guk1a
970	MAR03877	MAM02040c + MAM02871c -> MAM01280c + MAM02133c	Cysteine and methionine metabolism		MAM00587x	20-COOH-LTE4-CoA		0	1000		gusb
971	MAR03879	MAM02133c + MAM02896c -> MAM02040c + MAM02349c	Cysteine and methionine metabolism		MAM00588c	20-dihydroxy-LTB4		0	1000		gyg1b
972	MAR03881	MAM02040c + MAM02349c -> MAM00671c + MAM01628c + MAM02039c + MAM02578c	Cysteine and methionine metabolism		MAM00588r	20-dihydroxy-LTB4		0	1000		gyg2
973	MAR03912	MAM01306c + MAM01628c <=> MAM01974c + MAM02464c	Cysteine and methionine metabolism		MAM00589c	20-hydroperoxy-H4-neuroprostane		-1000	1000		gys1
974	MAR03917	MAM01115c + MAM02133c -> MAM02039c + MAM02471c + MAM02980c	Cysteine and methionine metabolism		MAM00590c	20-hydroxy-5S-HETE		0	1000		gys2
975	MAR03919	MAM02040c + MAM02540c <=> MAM01252c + MAM02471c	Cysteine and methionine metabolism		MAM00591c	20-hydroxy-arachidonate		-1000	1000		gzm3.3
976	MAR03920	MAM02040c + MAM02134c <=> MAM02039c + MAM02133c	Cysteine and methionine metabolism		MAM00591e	20-hydroxy-arachidonate		-1000	1000		gzm3.4
977	MAR03922	MAM01597m + MAM02039m + MAM02533m <=> MAM01261m + MAM02349m	Cysteine and methionine metabolism		MAM00592c	20-hydroxycholesterol		-1000	1000		h6pd
978	MAR03928	MAM02039c + MAM02464c + MAM02949c -> MAM02043c + MAM02819c	Cysteine and methionine metabolism		MAM00592r	20-hydroxycholesterol		0	1000		haao
979	MAR03995	MAM01629c + MAM02039c + MAM02555c <=> 2 MAM01628c + MAM02554c	Cysteine and methionine metabolism		MAM00593c	20-hydroxy-D4-neuroprostane		-1000	1000		hacd1
980	MAR03996	MAM01629c + MAM02039c + MAM02553c <=> 2 MAM01628c + MAM02552c	Cysteine and methionine metabolism		MAM00594c	20-hydroxy-E4-neuroprostane		-1000	1000		hacd2
981	MAR04072	MAM01721c + MAM02877c -> MAM01722c + MAM02039c + MAM02871c	Cysteine and methionine metabolism		MAM00595c	20-hydroxy-LTB5		0	1000		hacd3
982	MAR04189	MAM02040m + MAM02630m + MAM02949m -> MAM02041m + MAM02946m	Cysteine and methionine metabolism		MAM00595r	20-hydroxy-LTB5		0	1000		hacd4
983	MAR04302	MAM01628c + MAM02040c -> 2 MAM02039c + MAM02042c + MAM02578c + MAM02819c	Cysteine and methionine metabolism		MAM00596x	20-hydroxy-LTE4		0	1000		hace1
984	MAR04323	MAM02039c + MAM02042c + MAM02896c -> MAM01628c + MAM02040c	Cysteine and methionine metabolism		MAM00597c	20-OH-10,11-dihydro-LTB4		0	1000		hacl1
985	MAR05381	MAM02682c + MAM02990c -> 2 MAM02039c + MAM02666c + MAM02681c + MAM02949c	Cysteine and methionine metabolism		MAM00597r	20-OH-10,11-dihydro-LTB4		0	1000		hadh
986	MAR05385	MAM02481c -> MAM02910c	Cysteine and methionine metabolism		MAM00598c	20-OH-hepoxilin A3		0	1000		hadhaa
987	MAR05386	MAM02910c -> MAM00572c + MAM02040c	Cysteine and methionine metabolism		MAM00598r	20-OH-hepoxilin A3		0	1000		hadhb
988	MAR05387	MAM00572c + MAM02040c -> MAM00245c + MAM02751c	Cysteine and methionine metabolism		MAM00599c	20-OH-LTB4		0	1000		hagh
989	MAR05388	MAM00245c + MAM02630c -> MAM00684c + MAM01595c + MAM01833c + 2 MAM02039c	Cysteine and methionine metabolism		MAM00599m	20-OH-LTB4		0	1000		hal
990	MAR05389	MAM00245c + MAM02630c -> MAM01016c + MAM01833c + 2 MAM02039c	Cysteine and methionine metabolism		MAM00599r	20-OH-LTB4		0	1000		hao1
991	MAR05390	MAM02040c + MAM02471c + MAM02630c -> MAM01016c + MAM02039c + MAM02041c + MAM02578c	Cysteine and methionine metabolism		MAM00600c	20-oxo-LTB4		0	1000		hao2
992	MAR05391	MAM01016c + MAM01974c -> MAM01306c + MAM02471c	Cysteine and methionine metabolism		MAM00600m	20-oxo-LTB4		0	1000		hars
993	MAR05418	MAM01597m + MAM02039m + MAM02540m <=> MAM01261m + MAM02471m	Cysteine and methionine metabolism		MAM00600r	20-oxo-LTB4		-1000	1000		has1
994	MAR05419	MAM01597m + MAM02039m + MAM02534m <=> MAM01261m + MAM01628m	Cysteine and methionine metabolism		MAM00601x	20-oxo-LTE4		-1000	1000		has2
995	MAR06515	MAM02464c + MAM02949c -> MAM02819c + MAM02991c	Cysteine and methionine metabolism		MAM00602c	20-trihydroxy-LTB4		0	1000		has3
996	MAR06518	MAM02145c + MAM02464c -> MAM02039c + MAM02819c + MAM02986c	Cysteine and methionine metabolism		MAM00602r	20-trihydroxy-LTB4		0	1000		hat1
997	MAR06519	MAM00815c + MAM02552c <=> MAM02039c + MAM02464c + MAM02553c	Cysteine and methionine metabolism		MAM00603c	21-deoxycortisol		-1000	1000		hccsa.1
998	MAR06520	MAM02145m + MAM02991m <=> MAM02039m + MAM02949m + MAM02986m	Cysteine and methionine metabolism		MAM00604c	21-hydroxyallopregnanolone		-1000	1000		hccsb
999	MAR06523	MAM02039c + MAM02041c + MAM02986c <=> MAM02040c + MAM02158c	Cysteine and methionine metabolism		MAM00605c	21-hydroxypregnenolone		-1000	1000		hcn3
1000	MAR08062	MAM01654c + MAM02555c + MAM02682c -> MAM02350c + MAM02554c + MAM02681c	Cysteine and methionine metabolism		MAM00606m	22beta-hydroxycholesterol		0	1000		hcst
1001	MAR08066	MAM00920c + MAM01974c <=> MAM01306c + MAM02350c	Cysteine and methionine metabolism		MAM00607c	23S,25,26-trihydroxyvitamin D3		-1000	1000		hdac3
1002	MAR08067	MAM00920m + MAM01974m <=> MAM01306m + MAM02350m	Cysteine and methionine metabolism		MAM00607m	23S,25,26-trihydroxyvitamin D3		-1000	1000		hdc
1003	MAR08068	MAM00179c + MAM02552c <=> MAM00920c + MAM02039c + MAM02553c	Cysteine and methionine metabolism		MAM00608c	23s,25-dihydroxyvitamin D3		-1000	1000		hdlbpa
1004	MAR08069	MAM00179m + MAM02552m <=> MAM00920m + MAM02039m + MAM02553m	Cysteine and methionine metabolism		MAM00608m	23s,25-dihydroxyvitamin D3		-1000	1000		hectd1
1005	MAR08641	MAM01721n + MAM02877n -> MAM01722n + MAM02039n + MAM02871n	Cysteine and methionine metabolism		MAM00609c	24,25-dihydrolanosterol		0	1000		hectd2
1006	MAR08682	MAM01629c + 2 MAM02026c <=> 2 MAM01628c + MAM02027c	Cysteine and methionine metabolism		MAM00610c	24-hydroxycholesterol		-1000	1000		hectd3
1007	MAR08683	MAM01629c + MAM02040c -> MAM02039c + MAM02578c + MAM02819c + MAM02987c	Cysteine and methionine metabolism		MAM00611c	24-oxo-1alpha,23,25-trihydroxyvitamin D3		0	1000		hecw1b
1008	MAR08684	MAM01306m + MAM01628m <=> MAM01974m + MAM02464m	Cysteine and methionine metabolism		MAM00611m	24-oxo-1alpha,23,25-trihydroxyvitamin D3		-1000	1000		hecw2a
1009	MAR08685	MAM00815c + MAM01628c + MAM02552c -> MAM00816c + MAM02039c + MAM02553c	Cysteine and methionine metabolism		MAM00612c	24-oxo-1alpha,25-dihydroxyvitamin D3		0	1000		hecw2b
1010	MAR03868	MAM02027c + MAM02039c + MAM02553c -> 2 MAM02026c + MAM02552c	Glutathione metabolism		MAM00612m	24-oxo-1alpha,25-dihydroxyvitamin D3		0	1000		helz2a
1011	MAR03869	MAM02027m + MAM02039m + MAM02553m -> 2 MAM02026m + MAM02552m	Glutathione metabolism		MAM00613c	24R,25-dihyoxyvitamin D2		0	1000		hemk1
1012	MAR03889	MAM01127c + MAM01371c + 2 MAM02040c -> MAM01285c + MAM01974c + MAM02039c + MAM02751c	Glutathione metabolism		MAM00613m	24R,25-dihyoxyvitamin D2		0	1000		herc1
1013	MAR03933	MAM01837c + MAM02039c + MAM02553c <=> MAM02152c + MAM02552c	Glutathione metabolism		MAM00613e	24R,25-dihyoxyvitamin D2		-1000	1000		herc2
1014	MAR03937	MAM01837c + MAM02040c -> MAM01833c + MAM02026c + MAM02039c	Glutathione metabolism		MAM00614c	25(R)DHCA-CoA		0	1000		herc3
1015	MAR04116	2 MAM02026c + MAM02041c -> MAM02027c + 2 MAM02040c	Glutathione metabolism		MAM00614x	25(R)DHCA-CoA		0	1000		herc4
1016	MAR04120	2 MAM02026e + MAM02041e -> MAM02027e + 2 MAM02040e	Glutathione metabolism		MAM00614r	25(R)DHCA-CoA		0	1000		hexa
1017	MAR04121	2 MAM02026m + MAM02041m -> MAM02027m + 2 MAM02040m	Glutathione metabolism		MAM00615c	25(R)TetraHCA-CoA		0	1000		hexb
1018	MAR04175	MAM02026c + MAM02040c -> MAM01626c + MAM01974c	Glutathione metabolism		MAM00615x	25(R)TetraHCA-CoA		0	1000		hexdc
1019	MAR04176	MAM02026e + MAM02040e -> MAM01626e + MAM01974e	Glutathione metabolism		MAM00616c	25(R)THCA-CoA		0	1000		hgd
1020	MAR04324	MAM01371c + MAM01628c + MAM01974c -> MAM01285c + MAM01927c + MAM02039c + MAM02751c	Glutathione metabolism		MAM00616m	25(R)THCA-CoA		0	1000		hgsnat
1021	MAR04326	MAM01371c + MAM01927c + MAM01986c -> MAM01285c + MAM02026c + MAM02039c + MAM02751c	Glutathione metabolism		MAM00616x	25(R)THCA-CoA		0	1000		hhat
1022	MAR04328	MAM01626c + MAM02040c -> MAM01628c + MAM01986c	Glutathione metabolism		MAM00616r	25(R)THCA-CoA		0	1000		hibadha
1023	MAR04329	MAM01626e + MAM02040e -> MAM01628e + MAM01986e	Glutathione metabolism		MAM00617x	25(S)DHCA-CoA		0	1000		hibch
1024	MAR04708	MAM01927c -> MAM01127c + MAM01628c	Glutathione metabolism		MAM00618m	25(S)THCA-CoA		0	1000		hif1ab
1025	MAR08769	MAM01307c + MAM02026c -> MAM00097e + MAM01626e	Glutathione metabolism		MAM00618x	25(S)THCA-CoA		0	1000		hif1an
1026	MAR08770	MAM00097e -> MAM01127c + MAM01307c	Glutathione metabolism		MAM00619r	25-hydroxycholesterol		0	1000		higd2a
1027	MAR08771	MAM01371c + MAM02026c + MAM02040c -> MAM01285c + MAM02026m + MAM02039c + MAM02751c	Transport reactions		MAM00620c	25-hydroxyvitamin D2		0	1000		hirip3
1028	MAR04078	MAM02040c + MAM02630c + MAM02926c -> MAM00760c + MAM02041c + MAM02923c	Beta-alanine metabolism		MAM00620m	25-hydroxyvitamin D2		0	1000		hk1
1029	MAR04079	MAM00760c + MAM02040c + MAM02554c -> MAM01383c + 2 MAM02039c + MAM02555c	Beta-alanine metabolism		MAM00620e	25-hydroxyvitamin D2		0	1000		hk2
1030	MAR04174	MAM01370c + MAM02039c -> MAM01383c + MAM01596c	Beta-alanine metabolism		MAM00621c	25-hydroxyvitamin D3-26,23-lactol		0	1000		hkdc1
1031	MAR04330	MAM00900m + MAM01974m <=> MAM01306m + MAM01383m	Beta-alanine metabolism		MAM00621m	25-hydroxyvitamin D3-26,23-lactol		-1000	1000		hlcs
1032	MAR04347	MAM00923c + MAM02039c + MAM02040c -> MAM01383c + MAM01596c + MAM02578c	Beta-alanine metabolism		MAM00622c	25-hydroxyvitamin D3-26,23-lactone		0	1000		hltf
1033	MAR04427	MAM01423c + MAM02040c -> MAM01383c + MAM02125c	Beta-alanine metabolism		MAM00622m	25-hydroxyvitamin D3-26,23-lactone		0	1000		hmbsa
1034	MAR04688	MAM00969m + MAM02040m + MAM02552m -> MAM00970m + 2 MAM02039m + MAM02553m	Beta-alanine metabolism		MAM00623c	26-hydroxycholesterol		0	1000		hmgcl
1035	MAR04689	MAM00969c + MAM02040c + MAM02552c -> MAM00970c + 2 MAM02039c + MAM02553c	Beta-alanine metabolism		MAM00623m	26-hydroxycholesterol		0	1000		hmgcll1
1036	MAR04735	MAM01265m + MAM02040m <=> MAM00799m	Beta-alanine metabolism		MAM00623r	26-hydroxycholesterol		-1000	1000		hmgcra
1037	MAR07991	MAM02040c + MAM02630c + MAM02923c -> MAM00248c + MAM00969c + MAM02041c	Beta-alanine metabolism		MAM00624c	27alpha-hydroxy-7-dehydrocholesterol		0	1000		hmgcs1
1038	MAR07992	MAM00248c + MAM02040c + MAM02630c -> MAM00760c + MAM02039c + MAM02041c + MAM02578c	Beta-alanine metabolism		MAM00625c	27-hydroxycholesterol		0	1000		hmox1a
1039	MAR07993	MAM00760c + MAM02040c + MAM02552c -> MAM01383c + 2 MAM02039c + MAM02553c	Beta-alanine metabolism		MAM00625m	27-hydroxycholesterol		0	1000		hmox2a
1040	MAR07128	MAM01371c + MAM02039c + MAM02885c -> MAM01284c + MAM02759c	Metabolism of other amino acids		MAM00626c	2-acetyl-1-alkyl-sn-glycero-3-phosphocholine		0	1000		hnmt
1041	MAR07129	MAM01284c + MAM01371c -> MAM00912c + MAM01285c + MAM02039c	Metabolism of other amino acids		MAM00626e	2-acetyl-1-alkyl-sn-glycero-3-phosphocholine		0	1000		hoga1
1042	MAR07130	MAM00912c + MAM02555c -> MAM02039c + MAM02554c + MAM02681c + MAM02887c	Metabolism of other amino acids		MAM00627c	2-acyl-1-(1-alkenyl)-sn-glycero-3-phosphate		0	1000		hpda
1043	MAR07131	4 MAM02039c + 3 MAM02555c + MAM02887c <=> 3 MAM02040c + 3 MAM02554c + MAM02886c	Metabolism of other amino acids		MAM00628c	2-acyl-1-alkyl-sn-glycero-3-phosphate		-1000	1000		hpgd
1044	MAR07132	MAM01371c + MAM02040c + MAM02886c -> MAM01334c + MAM02751c + MAM02894c	Metabolism of other amino acids		MAM00629c	2-amino-3-carboxymuconate semialdehyde		0	1000		hprt1
1045	MAR07133	MAM01307c + MAM02039c + MAM02814c + MAM02886c <=> MAM02818c + MAM02889c	Metabolism of other amino acids		MAM00630m	2-amino-3-oxoadipate		-1000	1000		hps3
1046	MAR07134	MAM02040c + MAM02888c <=> MAM00671c + MAM02039c + MAM02578c + MAM02889c	Metabolism of other amino acids		MAM00631c	2-aminoadipate 6-semialdehyde		-1000	1000		hpse
1047	MAR07135	MAM02040c + MAM02888c -> MAM02890c + MAM02896c	Metabolism of other amino acids		MAM00631m	2-aminoadipate 6-semialdehyde		0	1000		hpse2
1048	MAR07136	MAM02040c + MAM02881c <=> MAM01280c + MAM02890c	Metabolism of other amino acids		MAM00632c	2-aminoethylphosphonate		-1000	1000		hs2st1b
1049	MAR07137	MAM02040c + MAM02891c <=> MAM00671c + MAM02039c + MAM02469c + MAM02578c	Metabolism of other amino acids		MAM00633c	2-aminomuconate semialdehyde		-1000	1000		hs3st1
1050	MAR07138	MAM02039c + MAM02555c + MAM02630c + MAM02891c -> MAM02040c + MAM02554c + MAM02892c	Metabolism of other amino acids		MAM00634c	2-aminomuconate		0	1000		hs3st2
1051	MAR07139	MAM01371c + MAM02040c + MAM02891c <=> MAM02751c + MAM02759c + MAM02882c	Metabolism of other amino acids		MAM00635c	2-arachidonoylglycerol		-1000	1000		hs3st4
1052	MAR07140	MAM02039c + MAM02871c + MAM02895c <=> MAM02877c + MAM02889c	Metabolism of other amino acids		MAM00636c	2-bromoacetaldehyde		-1000	1000		hs6st1b
1053	MAR07141	MAM02040c + MAM02895c -> MAM02039c + MAM02469c + MAM02578c + MAM02819c	Metabolism of other amino acids		MAM00637c	2-bromophenol		0	1000		hs6st2
1054	MAR07620	MAM01371c + MAM02891c + MAM03075c -> MAM01334c + MAM02759c + MAM02893c	Metabolism of other amino acids		MAM00638c	2-carboxy-2,3-dihydro-5,6-dihydroxyindole		0	1000		hs6st3b
1055	MAR07647	MAM01638x + MAM02040x + MAM02630x -> MAM02039x + MAM02041x + MAM02578x + MAM02819x	Metabolism of other amino acids		MAM00639c	2-deoxy-D-ribose-1-phosphate		0	1000		hsd11b1lb
1056	MAR08640	MAM01721n + MAM02882n -> MAM01722n + MAM02039n + MAM02881n	Metabolism of other amino acids		MAM00640c	2-deoxy-D-ribose-5-phosphate		0	1000		hsd11b2
1057	MAR08689	MAM01640x + MAM02040x + MAM02630x -> MAM01101x + MAM02039x + MAM02041x + MAM02578x	Metabolism of other amino acids		MAM00641c	2-hydroxy-17beta-estradiol-1-S-glutathione		0	1000		hsd17b1
1058	MAR08690	MAM01740x + MAM02040x + MAM02630x -> MAM01073x + MAM02039x + MAM02041x + MAM02578x	Metabolism of other amino acids		MAM00641m	2-hydroxy-17beta-estradiol-1-S-glutathione		0	1000		hsd17b10
1059	MAR03748	MAM00824m + MAM01597m + MAM02552m -> MAM01596m + MAM02180m + MAM02553m	Valine, leucine, and isoleucine metabolism		MAM00641x	2-hydroxy-17beta-estradiol-1-S-glutathione		0	1000		hsd17b12a
1060	MAR03751	MAM02180m + MAM03103m -> MAM02468m + MAM03102m	Valine, leucine, and isoleucine metabolism		MAM00641r	2-hydroxy-17beta-estradiol-1-S-glutathione		0	1000		hsd17b12b
1061	MAR03753	MAM02040m + MAM02468m -> MAM00785m	Valine, leucine, and isoleucine metabolism		MAM00642c	2-hydroxy-17beta-estradiol-4-S-glutathione		0	1000		hsd17b14
1062	MAR03755	MAM00785m + MAM02040m -> MAM00784m + MAM01597m + MAM02039m	Valine, leucine, and isoleucine metabolism		MAM00642m	2-hydroxy-17beta-estradiol-4-S-glutathione		0	1000		hsd17b2
1063	MAR03759	MAM00661m + MAM02040m + MAM02552m -> 2 MAM02039m + MAM02479m + MAM02553m	Valine, leucine, and isoleucine metabolism		MAM00642x	2-hydroxy-17beta-estradiol-4-S-glutathione		0	1000		hsd17b3
1064	MAR03763	MAM01597m + MAM02039m + MAM02479m -> MAM00166m + MAM02040m	Valine, leucine, and isoleucine metabolism		MAM00642r	2-hydroxy-17beta-estradiol-4-S-glutathione		0	1000		hsd17b4
1065	MAR03767	MAM01013m + MAM01597m + MAM02552m -> MAM01596m + MAM02189m + MAM02553m	Valine, leucine, and isoleucine metabolism		MAM00643c	2-hydroxy-3-(4-hydroxyphenyl)propenoate		0	1000		hsd17b7
1066	MAR03769	MAM00826m + MAM03102m <=> MAM02189m + MAM03103m	Valine, leucine, and isoleucine metabolism		MAM00644c	2-hydroxy-3-methoxy-17beta-estradiol		-1000	1000		hsd17b8
1067	MAR03773	MAM00826m + MAM01371m + MAM02046m -> MAM00827m + MAM01285m + MAM02039m + MAM02751m	Valine, leucine, and isoleucine metabolism		MAM00645c	2-hydroxy-3-methoxyestrone		0	1000		hsd3b1
1068	MAR03775	MAM00827m + MAM02040m <=> MAM02131m	Valine, leucine, and isoleucine metabolism		MAM00646c	2-hydroxy-3-oxopropanoate		-1000	1000		hsd3b7
1069	MAR03780	MAM00669m + MAM01597m + MAM02552m -> MAM00663m + MAM01596m + MAM02553m	Valine, leucine, and isoleucine metabolism		MAM00647c	2-hydroxy-3-phenylpropenoate		0	1000		hspg2
1070	MAR03783	MAM00663m + MAM03103m <=> MAM02999m + MAM03102m	Valine, leucine, and isoleucine metabolism		MAM00648c	2-hydroxybutyrate		-1000	1000		htatip2
1071	MAR03785	MAM02040m + MAM02999m -> MAM00171m	Valine, leucine, and isoleucine metabolism		MAM00648e	2-hydroxybutyrate		0	1000		huwe1
1072	MAR03790	MAM00661c + MAM02040c + MAM02630c -> MAM02039c + MAM02041c + MAM02479c	Valine, leucine, and isoleucine metabolism		MAM00649c	2-hydroxyestradiol-17beta		0	1000		hyal1
1073	MAR03792	MAM00661m + MAM01974m <=> MAM01306m + MAM01633m	Valine, leucine, and isoleucine metabolism		MAM00649l	2-hydroxyestradiol-17beta		-1000	1000		hyal2a
1074	MAR03796	MAM01334m + MAM02039m + MAM02774m <=> MAM01597m + MAM02775m	Valine, leucine, and isoleucine metabolism		MAM00649r	2-hydroxyestradiol-17beta		-1000	1000		hyal3
1075	MAR03823	MAM00171m + MAM02552m <=> MAM00662m + MAM02039m + MAM02553m	Valine, leucine, and isoleucine metabolism		MAM00650c	2-hydroxyestrone		-1000	1000		hyal4
1076	MAR06416	MAM00824m + MAM02039m + MAM02393m -> MAM01596m + MAM02857m	Valine, leucine, and isoleucine metabolism		MAM00650l	2-hydroxyestrone		0	1000		hyi
1077	MAR03986	2 MAM01438e + MAM02040e -> MAM01439e	Amino sugar and nucleotide sugar metabolism		MAM00650r	2-hydroxyestrone		0	1000		hykk.2
1078	MAR03988	MAM01439l + MAM02040l -> 2 MAM02527l	Amino sugar and nucleotide sugar metabolism		MAM00651c	2-hydroxyestrone-1-S-glutathione		0	1000		iars1
1079	MAR04124	MAM02039r + MAM03109r -> MAM01596r + MAM03112r	Amino sugar and nucleotide sugar metabolism		MAM00651m	2-hydroxyestrone-1-S-glutathione		0	1000		icmt
1080	MAR04158	MAM02039c + MAM02528c + MAM03130c -> MAM02759c + MAM03111c	Amino sugar and nucleotide sugar metabolism		MAM00651x	2-hydroxyestrone-1-S-glutathione		0	1000		idh1
1081	MAR04159	MAM03110c <=> MAM03111c	Amino sugar and nucleotide sugar metabolism		MAM00651r	2-hydroxyestrone-1-S-glutathione		-1000	1000		idh2
1082	MAR04299	MAM01963c + MAM02040c -> MAM01845c + MAM02039c + MAM02578c	Amino sugar and nucleotide sugar metabolism		MAM00652c	2-hydroxyestrone-4-S-glutathione		0	1000		idh3a
1083	MAR04300	MAM01845c + MAM01975c -> MAM01963c + MAM01974c	Amino sugar and nucleotide sugar metabolism		MAM00652m	2-hydroxyestrone-4-S-glutathione		0	1000		idh3b
1084	MAR04494	MAM01371c + MAM01962c -> MAM01285c + MAM01963c + MAM02039c	Amino sugar and nucleotide sugar metabolism		MAM00652x	2-hydroxyestrone-4-S-glutathione		0	1000		idh3g
1085	MAR04524	MAM01371c + MAM02527c -> MAM01285c + MAM02039c + MAM02529c	Amino sugar and nucleotide sugar metabolism		MAM00652r	2-hydroxyestrone-4-S-glutathione		0	1000		idi1
1086	MAR04525	MAM02040r + MAM03111r -> MAM02039r + MAM02524r + MAM03106r	Amino sugar and nucleotide sugar metabolism		MAM00653c	2-hydroxyglutarate		0	1000		ido1
1087	MAR04526	MAM02040c + MAM03111c -> MAM02039c + MAM02524c + MAM03106c	Amino sugar and nucleotide sugar metabolism		MAM00654c	2-hydroxyphenylacetate		0	1000		ids
1088	MAR04527	MAM02524c <=> MAM02527c	Amino sugar and nucleotide sugar metabolism		MAM00655x	2-hydroxyphytanoyl-CoA		-1000	1000		idua
1089	MAR04528	MAM01371c + MAM02524c -> MAM01285c + MAM02039c + MAM02539c	Amino sugar and nucleotide sugar metabolism		MAM00656c	2-lysolecithin pool		0	1000		il4i1
1090	MAR04529	MAM02040c + MAM02539c + MAM02696c -> MAM02544c + MAM02751c	Amino sugar and nucleotide sugar metabolism		MAM00656l	2-lysolecithin pool		0	1000		impa1
1091	MAR04530	MAM02040c + MAM02544c -> MAM02543c + MAM02751c	Amino sugar and nucleotide sugar metabolism		MAM00656r	2-lysolecithin pool		0	1000		impa2
1092	MAR04531	MAM02039c + MAM02543c + MAM02553c + MAM02630c -> MAM02040c + MAM02552c + MAM02565c	Amino sugar and nucleotide sugar metabolism		MAM00657m	2-methoxy-6-(all-trans-decaprenyl)phenol		0	1000		impdh1a
1093	MAR04532	MAM01593c + MAM02759c <=> MAM01623c + MAM02565c	Amino sugar and nucleotide sugar metabolism		MAM00658m	2-methoxy-6-all trans-decaprenyl-2-methoxy-1,4-benzoquinol		-1000	1000		impdh1b
1094	MAR04533	MAM01593c + MAM02040c + MAM02552c -> MAM01592c + MAM02039c + MAM02553c + MAM02630c	Amino sugar and nucleotide sugar metabolism		MAM00659c	2-methoxyestradiol-17beta		0	1000		impdh2
1095	MAR04534	MAM01593c + MAM02040c + MAM02554c -> MAM01592c + MAM02039c + MAM02555c + MAM02630c	Amino sugar and nucleotide sugar metabolism		MAM00660c	2-methoxyestrone		0	1000		inpp4aa
1096	MAR04536	MAM01592n + MAM02759n <=> MAM01623n + MAM02543n	Amino sugar and nucleotide sugar metabolism		MAM00660r	2-methoxyestrone		-1000	1000		inpp4b
1097	MAR04628	MAM01261c + MAM01963c -> MAM01597c + MAM02039c + MAM02529c	Amino sugar and nucleotide sugar metabolism		MAM00661c	2-methyl-3-oxopropanoate		0	1000		inpp5b
1098	MAR04629	MAM02040c + MAM02529c -> MAM01252c + MAM01963c	Amino sugar and nucleotide sugar metabolism		MAM00661m	2-methyl-3-oxopropanoate		0	1000		inpp5d
1099	MAR04631	MAM02529c -> MAM02528c	Amino sugar and nucleotide sugar metabolism		MAM00662m	2-methylacetoacetyl-CoA		0	1000		inpp5e
1100	MAR07696	MAM01753c + MAM01967c + MAM02039c -> MAM01751c + MAM02759c	Amino sugar and nucleotide sugar metabolism		MAM00663m	2-methylbutyryl-CoA		0	1000		inpp5f
1101	MAR07697	MAM01751c -> MAM00946c + MAM02040c	Amino sugar and nucleotide sugar metabolism		MAM00664m	2-methylbutyrylglycine		0	1000		inpp5jb
1102	MAR07698	MAM01750c <=> MAM01751c	Amino sugar and nucleotide sugar metabolism		MAM00665c	2-methylcitrate		-1000	1000		inpp5kb
1103	MAR08366	MAM01371c + MAM02525c -> MAM01285c + MAM02039c + MAM02526c	Amino sugar and nucleotide sugar metabolism		MAM00665e	2-methylcitrate		0	1000		inpp5l
1104	MAR08367	MAM02193c + MAM02525c -> MAM02039c + MAM02161c + MAM02526c	Amino sugar and nucleotide sugar metabolism		MAM00666m	2-methylglutaconic acid		0	1000		inppl1a
1105	MAR08368	MAM02039c + MAM02526c + MAM03130c -> MAM02759c + MAM03110c	Amino sugar and nucleotide sugar metabolism		MAM00667m	2-methylglutaconyl-CoA		0	1000		ip6k1
1106	MAR08371	MAM02040c + MAM02455c + MAM02696c -> MAM00772c + MAM02751c	Amino sugar and nucleotide sugar metabolism		MAM00668c	2-naphthol		0	1000		ip6k2a
1107	MAR08372	MAM00772c + MAM02040c -> MAM00771c + MAM02751c	Amino sugar and nucleotide sugar metabolism		MAM00669c	2-oxo-3-methylvalerate		0	1000		ip6k2b
1108	MAR08373	MAM02524c + MAM02819c <=> MAM02543c	Amino sugar and nucleotide sugar metabolism		MAM00669m	2-oxo-3-methylvalerate		-1000	1000		ipmkb
1109	MAR08375	MAM01438c + MAM02040c -> MAM02527c	Amino sugar and nucleotide sugar metabolism		MAM00670c	2-oxoadipate		0	1000		ippk
1110	MAR08376	MAM01438e + MAM02040e -> MAM02527e	Amino sugar and nucleotide sugar metabolism		MAM00670m	2-oxoadipate		0	1000		ireb2
1111	MAR08377	MAM01623c + MAM02543c -> MAM01592c + MAM02759c	Amino sugar and nucleotide sugar metabolism		MAM00671c	2-oxobutyrate		0	1000		itcha
1112	MAR08672	MAM02039g + MAM03109g -> MAM01596g + MAM03112g	Amino sugar and nucleotide sugar metabolism		MAM00671m	2-oxobutyrate		0	1000		itpa
1113	MAR08674	MAM00946c -> MAM01748c	Amino sugar and nucleotide sugar metabolism		MAM00672c	2-oxoglutaramate		0	1000		itpk1b
1114	MAR08675	MAM01748c + MAM02039c + MAM02555c -> MAM01749c + MAM02554c	Amino sugar and nucleotide sugar metabolism		MAM00672m	2-oxoglutaramate		0	1000		itpka
1115	MAR05130	MAM01371c + MAM03081c + MAM03101c -> MAM01334c + MAM02421c + MAM02759c	Aminoacyl-tRNA biosynthesis		MAM00673c	2-phenylacetamide		0	1000		itpkb
1116	MAR05131	MAM01307c + MAM01371c + MAM03063c -> MAM01334c + MAM02335c + MAM02759c	Aminoacyl-tRNA biosynthesis		MAM00674c	2-phospho-D-glycerate		0	1000		itpkca
1117	MAR05132	MAM01365c + MAM01371c + MAM03064c -> MAM01334c + MAM02340c + MAM02759c	Aminoacyl-tRNA biosynthesis		MAM00675c	2-phosphoglycolate		0	1000		ivd
1118	MAR05133	MAM01369c + MAM01371c + MAM03065c -> MAM01334c + MAM02341c + MAM02759c	Aminoacyl-tRNA biosynthesis		MAM00676c	2-S-glutathionyl acetate		0	1000		kansl3
1119	MAR05134	MAM01370c + MAM01371c + MAM03066c -> MAM01334c + MAM02342c + MAM02759c	Aminoacyl-tRNA biosynthesis		MAM00677c	2-trans,6-trans-farnesal		0	1000		kars1
1120	MAR05135	MAM01371c + MAM01628c + MAM03067c -> MAM01334c + MAM02351c + MAM02759c	Aminoacyl-tRNA biosynthesis		MAM00678m	2-trans-4-cis-decadienoyl-CoA		0	1000		kat2a
1121	MAR05136	MAM01371c + MAM01975c + MAM03068c -> MAM01334c + MAM02376c + MAM02759c	Aminoacyl-tRNA biosynthesis		MAM00678x	2-trans-4-cis-decadienoyl-CoA		0	1000		kat2b
1122	MAR05137	MAM01371c + MAM01974c + MAM03069c -> MAM01334c + MAM02377c + MAM02759c	Aminoacyl-tRNA biosynthesis		MAM00679c	2-trans-7,10,13,16,19-all-cis-docosahexaenoyl-CoA		0	1000		kat5a
1123	MAR05138	MAM01371c + MAM01986c + MAM03070c -> MAM01334c + MAM02006c + MAM02759c	Aminoacyl-tRNA biosynthesis		MAM00680c	2-trans-9,12,15,18,21-all-cis-tetracosahexaenoyl-CoA		0	1000		kat5b
1124	MAR05139	MAM01371c + MAM02125c + MAM03071c -> MAM01334c + MAM02380c + MAM02759c	Aminoacyl-tRNA biosynthesis		MAM00681c	2-trans-9,12,15,18-all-cis-tetracosapentaenoyl-CoA		0	1000		kat6a
1125	MAR05140	MAM01371c + MAM02184c + MAM03072c -> MAM01334c + MAM02401c + MAM02759c	Aminoacyl-tRNA biosynthesis		MAM00682m	2-trans-cis,cis,cis,cis-4,8,11,14-eicosapentaenoyl-CoA		0	1000		kat6b
1126	MAR05141	MAM01371c + MAM02360c + MAM03073c -> MAM01334c + MAM02404c + MAM02759c	Aminoacyl-tRNA biosynthesis		MAM00682x	2-trans-cis,cis,cis,cis-4,8,11,14-eicosapentaenoyl-CoA		0	1000		kat7b
1127	MAR05142	MAM01371c + MAM02426c + MAM03074c -> MAM01334c + MAM02405c + MAM02759c	Aminoacyl-tRNA biosynthesis		MAM00684c	3-(methylthio)propionic acid		0	1000		kat8
1128	MAR05143	MAM01371c + MAM02471c + MAM03075c -> MAM01334c + MAM02408c + MAM02759c	Aminoacyl-tRNA biosynthesis		MAM00685x	3(R)-hydroxy-(2S,6R,10)-trimethyl-hendecanoyl-CoA		0	1000		kcnj11
1129	MAR05144	MAM00266c + MAM02408c -> MAM02576c + MAM02980c	Aminoacyl-tRNA biosynthesis		MAM00686x	3(R)-hydroxy-(4R,8R,12R)-trimethyl-tridecanoyl-CoA		0	1000		kcnj8
1130	MAR05145	MAM01371c + MAM02724c + MAM03076c -> MAM01334c + MAM02412c + MAM02759c	Aminoacyl-tRNA biosynthesis		MAM00687m	3(S),10(R)-OH-octadeca-6-trans-4,12-cis-trienoate		0	1000		kdsr
1131	MAR05146	MAM01371c + MAM02770c + MAM03077c -> MAM01334c + MAM02415c + MAM02759c	Aminoacyl-tRNA biosynthesis		MAM00687x	3(S),10(R)-OH-octadeca-6-trans-4,12-cis-trienoate		0	1000		khk
1132	MAR05147	MAM01371c + MAM02896c + MAM03078c -> MAM01334c + MAM02416c + MAM02759c	Aminoacyl-tRNA biosynthesis		MAM00688m	3(S),10(R)-OH-octadeca-6-trans-4,12-cis-trienoyl-CoA		0	1000		kiaa0319
1133	MAR05148	MAM01371c + MAM02993c + MAM03079c -> MAM01334c + MAM02419c + MAM02759c	Aminoacyl-tRNA biosynthesis		MAM00688x	3(S),10(R)-OH-octadeca-6-trans-4,12-cis-trienoyl-CoA		0	1000		kl
1134	MAR05149	MAM01371c + MAM03080c + MAM03089c -> MAM01334c + MAM02420c + MAM02759c	Aminoacyl-tRNA biosynthesis		MAM00689m	3(S),12(R)-dihydroxy-5-oxo-eicosa-(8E,10E,14Z)-trienoyl-CoA		0	1000		klhl23
1135	MAR05150	MAM01371c + MAM03082c + MAM03135c -> MAM01334c + MAM02423c + MAM02759c	Aminoacyl-tRNA biosynthesis		MAM00689x	3(S),12(R)-dihydroxy-5-oxo-eicosa-(8E,10E,14Z)-trienoyl-CoA		0	1000		kmo
1136	MAR07171	MAM01592g + MAM02960g -> MAM01590g + MAM02039g + MAM02906g	O-glycan metabolism		MAM00690m	3(S),12(S)-dihydroxy-5-oxo-eicosa-(8E,10E,14Z)-trienoyl-CoA		0	1000		kmt2a
1137	MAR07172	MAM01592g + MAM02906g -> MAM01590g + MAM01712g + MAM02039g	O-glycan metabolism		MAM00690x	3(S),12(S)-dihydroxy-5-oxo-eicosa-(8E,10E,14Z)-trienoyl-CoA		0	1000		kmt2bb
1138	MAR07174	MAM03000g + MAM03111g -> MAM01608g + MAM02039g + MAM03106g	O-glycan metabolism		MAM00691m	3(S),5(S),12(R)-trihydroxy-eicosa-8-trans-6,14-cis-trienoyl-CoA		0	1000		kmt2ca
1139	MAR07175	MAM01608g + MAM03111g -> MAM01609g + MAM02039g + MAM03106g	O-glycan metabolism		MAM00691x	3(S),5(S),12(R)-trihydroxy-eicosa-8-trans-6,14-cis-trienoyl-CoA		0	1000		kmt2d
1140	MAR07180	MAM03000g + MAM03111g -> MAM01871g + MAM02039g + MAM03106g	O-glycan metabolism		MAM00692m	3(S),6(R)-dihydroxy-tetradec-(8Z)-enoate		0	1000		kmt2e
1141	MAR07181	MAM01871g + MAM03107g -> MAM01872g + MAM02039g + MAM03106g	O-glycan metabolism		MAM00693m	3(S),6(S)-dihydroxy-tetradec-(8Z)-enoate		0	1000		kmt5aa
1142	MAR07183	MAM01592g + MAM03000g -> MAM01590g + MAM02039g + MAM02907g	O-glycan metabolism		MAM00694m	3(S),8(R)-dihydroxy-(6E,10Z)-hexadecadienoate		0	1000		kmt5b
1143	MAR07197	MAM00196c + MAM02896c -> MAM00205c + MAM02040c	O-glycan metabolism		MAM00695m	3(S),8(S)-dihydroxy-(6E,10Z)-hexadecadienoate		0	1000		kmt5c
1144	MAR07436	MAM00205g + MAM03110g -> MAM02039g + MAM03000g + MAM03106g	O-glycan metabolism		MAM00696m	3(S)-hydroxy-(5Z,8Z)-tetradecadienoyl-CoA		0	1000		kpna6
1145	MAR07438	MAM03000g + MAM03107g -> MAM02039g + MAM02960g + MAM03106g	O-glycan metabolism		MAM00696x	3(S)-hydroxy-(5Z,8Z)-tetradecadienoyl-CoA		0	1000		kyat1
1146	MAR07440	MAM02960g + MAM03111g -> MAM01607g + MAM02039g + MAM03106g	O-glycan metabolism		MAM00697m	3(S)-hydroxy-(6Z,9Z,12Z)-octadecatrienoyl-CoA		0	1000		kyat3.1
1147	MAR08256	MAM03000g + MAM03110g -> MAM01610g + MAM02039g + MAM03106g	O-glycan metabolism		MAM00697x	3(S)-hydroxy-(6Z,9Z,12Z)-octadecatrienoyl-CoA		0	1000		kyat3.2
1148	MAR08258	MAM01611g + MAM03107g -> MAM01801g + MAM02039g + MAM03106g	O-glycan metabolism		MAM00698c	3(S)-hydroxy-10,13,16-all-cis-docosatrienoyl-CoA		0	1000		kynu
1149	MAR08260	MAM03000g + MAM03110g -> MAM01612g + MAM02039g + MAM03106g	O-glycan metabolism		MAM00699c	3(S)-hydroxy-11-cis-docosenoyl-CoA		0	1000		l1camb
1150	MAR08261	MAM03000g + MAM03107g -> MAM01613g + MAM02039g + MAM03106g	O-glycan metabolism		MAM00700c	3(S)-hydroxy-11-cis-eicosenoyl-CoA		0	1000		l2hgdh
1151	MAR01532	MAM02759c + MAM03026c <=> MAM01706c + MAM01806c	N-glycan metabolism		MAM00700m	3(S)-hydroxy-11-cis-eicosenoyl-CoA		-1000	1000		lap3
1152	MAR07254	16 MAM02187c + MAM03026c -> MAM01657c + 16 MAM02759c	N-glycan metabolism		MAM00700x	3(S)-hydroxy-11-cis-eicosenoyl-CoA		0	1000		lars1b
1153	MAR07256	MAM01732c + MAM02040c -> MAM01733c + MAM02039c + MAM02751c	N-glycan metabolism		MAM00701c	3(S)-hydroxy-13-cis-docosenoyl-CoA		0	1000		lbr
1154	MAR07258	MAM01657c + MAM02040c -> MAM01658c + MAM02039c + MAM02751c	N-glycan metabolism		MAM00701m	3(S)-hydroxy-13-cis-docosenoyl-CoA		0	1000		lcat
1155	MAR07259	MAM01658c + MAM02040c -> MAM01656c + MAM02751c	N-glycan metabolism		MAM00701x	3(S)-hydroxy-13-cis-docosenoyl-CoA		0	1000		lclat1
1156	MAR07260	MAM01656c + MAM02039c + MAM02555c -> MAM01730c + MAM02554c	N-glycan metabolism		MAM00702c	3(S)-hydroxy-13-cis-eicosenoyl-CoA		0	1000		lcmt1
1157	MAR07261	MAM01733r + MAM02040r -> MAM01730r + MAM02751r	N-glycan metabolism		MAM00702m	3(S)-hydroxy-13-cis-eicosenoyl-CoA		0	1000		lcmt2
1158	MAR07263	MAM01623c + MAM01730c -> MAM01424c + MAM01733c + MAM02039c	N-glycan metabolism		MAM00702x	3(S)-hydroxy-13-cis-eicosenoyl-CoA		0	1000		lct
1159	MAR07264	MAM01733c + MAM03111c -> MAM02522c + MAM03114c	N-glycan metabolism		MAM00703m	3(S)-hydroxy-2(S),6-dimethyl-heptanoyl-CoA		0	1000		ldha
1160	MAR07265	MAM02522c + MAM03111c -> MAM02039c + MAM02498c + MAM03106c	N-glycan metabolism		MAM00704c	3(S)-hydroxy-3-oxo-eicosadienoyl-CoA		0	1000		ldhba
1161	MAR07266	MAM01951c + MAM02498c -> MAM01390c + MAM01948c + MAM02039c	N-glycan metabolism		MAM00705m	3(S)-hydroxy-4(R),8-dimethyl-nonanoyl-CoA		0	1000		ldhd
1162	MAR07267	MAM01390c + MAM01951c -> MAM01323c + MAM01948c + MAM02039c	N-glycan metabolism		MAM00706m	3(S)-hydroxy-4-methyl-pentanoyl-CoA		0	1000		ldlra
1163	MAR07268	MAM01323c + MAM01951c -> MAM01865c + MAM01948c + MAM02039c	N-glycan metabolism		MAM00707c	3(S)-hydroxy-9-cis-eicosenoyl-CoA		0	1000		lenep
1164	MAR07269	MAM01865c + MAM01951c -> MAM01895c + MAM01948c + MAM02039c	N-glycan metabolism		MAM00708c	3(S)-hydroxy-all-cis-8,11,14,17-eicosatetraenoyl-CoA		0	1000		leng9
1165	MAR07270	MAM01895c + MAM01951c -> MAM01866c + MAM01948c + MAM02039c	N-glycan metabolism		MAM00709c	3(S)-hydroxy-cis-15-tetracosaenoyl-CoA		0	1000		lft1
1166	MAR07271	MAM01733c + MAM01951c -> MAM01734c + MAM01948c	N-glycan metabolism		MAM00709x	3(S)-hydroxy-cis-15-tetracosaenoyl-CoA		0	1000		lgmn
1167	MAR07274	MAM01734r + MAM01866r -> MAM01733r + MAM01896r + MAM02039r	N-glycan metabolism		MAM00710c	3(S)-hydroxy-dihomo-gamma-linolenoyl-CoA		0	1000		lgsn
1168	MAR07275	MAM01734r + MAM01896r -> MAM01733r + MAM01897r + MAM02039r	N-glycan metabolism		MAM00710m	3(S)-hydroxy-dihomo-gamma-linolenoyl-CoA		0	1000		lhpp
1169	MAR07276	MAM01734r + MAM01897r -> MAM01733r + MAM01898r + MAM02039r	N-glycan metabolism		MAM00710x	3(S)-hydroxy-dihomo-gamma-linolenoyl-CoA		0	1000		lias
1170	MAR07277	MAM01734r + MAM01898r -> MAM01733r + MAM01867r + MAM02039r	N-glycan metabolism		MAM00711c	3(S)-hydroxy-docosa-10,13,16,19-all-cis-tetraenoyl-CoA		0	1000		lipca
1171	MAR07278	MAM01733r + MAM03108r -> MAM01731r + MAM03106r	N-glycan metabolism		MAM00712c	3(S)-hydroxy-docosa-13,16,19-all-cis-trienoyl-CoA		0	1000		lipeb
1172	MAR07279	MAM01731r + MAM01867r -> MAM01733r + MAM01899r + MAM02039r	N-glycan metabolism		MAM00713c	3(S)-hydroxy-docosa-7,10,13,16,19-all-cis-pentaenoyl-CoA		0	1000		lipf
1173	MAR07280	MAM01731r + MAM01899r -> MAM01733r + MAM01900r + MAM02039r	N-glycan metabolism		MAM00714c	3(S)-hydroxy-docosa-7,10,13,16-all-cis-tetraenoyl-CoA		0	1000		lipg
1174	MAR07281	MAM01731r + MAM01900r -> MAM00154r + MAM01733r + MAM02039r	N-glycan metabolism		MAM00715c	3(S)-hydroxy-hexacosenoyl-CoA		0	1000		lipt1
1175	MAR07285	MAM00154r + MAM00198r -> MAM00140r + MAM01732r + MAM02039r	N-glycan metabolism		MAM00715x	3(S)-hydroxy-hexacosenoyl-CoA		0	1000		lipt2
1176	MAR07286	MAM00140r + MAM02040r -> MAM00139r + MAM01965r	N-glycan metabolism		MAM00716c	3(S)-hydroxy-tetracosa-12,15,18,21-all-cis-tetraenoyl-CoA		0	1000		loxa
1177	MAR07287	MAM00139r + MAM02040r -> MAM00138r + MAM01965r	N-glycan metabolism		MAM00717x	3(S)-hydroxy-tetracosa-6,9,12,15,18-all-cis-pentaenoyl-CoA		0	1000		loxl2b
1178	MAR07288	MAM00138r + MAM02040r -> MAM01971r + MAM02453r	N-glycan metabolism		MAM00718c	3(S)-hydroxy-tetracosa-9,12,15,18,21-all-cis-pentaenoyl-CoA		0	1000		lpcat1
1179	MAR07289	MAM00138r + MAM02040r -> MAM01970r + MAM02453r	N-glycan metabolism		MAM00719c	3,3,5-triiodo-L-thyronine-beta-D-glucuronoside		0	1000		lpcat2
1180	MAR07290	MAM00138r + MAM02040r -> MAM00153r + MAM01965r	N-glycan metabolism		MAM00719r	3,3,5-triiodo-L-thyronine-beta-D-glucuronoside		0	1000		lpcat3
1181	MAR07291	MAM01971r + MAM02040r -> MAM01969r + MAM02453r	N-glycan metabolism		MAM00720c	3,3-diiodo-L-thyronine		0	1000		lpcat4
1182	MAR07292	MAM01970r + MAM02040r -> MAM01969r + MAM02453r	N-glycan metabolism		MAM00720r	3,3-diiodo-L-thyronine		0	1000		lpgat1
1183	MAR07293	MAM00153r + MAM02040r -> MAM00151r + MAM02453r	N-glycan metabolism		MAM00721c	3,3-diiodo-L-thyronine-4-O-sulfate		0	1000		lpin1a
1184	MAR07294	MAM01969r -> MAM01969g	Transport reactions		MAM00722c	3,3-diiodo-L-thyronine-beta-D-glucuronoside		0	1000		lpin2
1185	MAR07295	MAM00140r -> MAM00140g	Transport reactions		MAM00722r	3,3-diiodo-L-thyronine-beta-D-glucuronoside		0	1000		lpl
1186	MAR07296	MAM00139r -> MAM00139g	Transport reactions		MAM00723c	3,4-dihydro-1,4-benzothiazine-3-carboxylate		0	1000		lrata
1187	MAR07297	MAM00138r -> MAM00138g	Transport reactions		MAM00724c	3,4-dihydro-3-hydroxy-4-S-glutathionyl bromobenzene		0	1000		lrp2a
1188	MAR07298	MAM01970r -> MAM01970g	Transport reactions		MAM00725m	3,4-dihydroxy-5-all-trans-decaprenylbenzoate		0	1000		lrsam1
1189	MAR07299	MAM01971r -> MAM01971g	Transport reactions		MAM00726c	3,4-dihydroxymandelaldehyde		0	1000		lss
1190	MAR07300	MAM00151r -> MAM00151g	Transport reactions		MAM00727c	3,4-dihydroxymandelate		0	1000		lta4h
1191	MAR07301	MAM00140g + 4 MAM02040g -> MAM00150g + 3 MAM01965g + MAM02453g	N-glycan metabolism		MAM00728c	3,4-dihydroxyphenylacetaldehyde		0	1000		ltc4s
1192	MAR07302	MAM00139g + 3 MAM02040g -> MAM00150g + 2 MAM01965g + MAM02453g	N-glycan metabolism		MAM00729c	3,4-dihydroxyphenylacetate		0	1000		lypla1
1193	MAR07303	MAM00138g + 2 MAM02040g -> MAM00150g + MAM01965g + MAM02453g	N-glycan metabolism		MAM00730c	3,4-dihydroxyphenylethyleneglycol		0	1000		lypla2
1194	MAR07304	MAM01971g + 2 MAM02040g -> MAM00149g + MAM01965g + MAM02453g	N-glycan metabolism		MAM00730e	3,4-dihydroxyphenylethyleneglycol		0	1000		lyz
1195	MAR07305	MAM01970g + 2 MAM02040g -> MAM00148g + MAM01965g + MAM02453g	N-glycan metabolism		MAM00731c	3,4-epoxynonanal		0	1000		macrod1
1196	MAR07306	MAM01969g + 2 MAM02040g -> MAM00143g + MAM01965g + MAM02453g	N-glycan metabolism		MAM00732c	3,5,3,5-tetraiodo-L-thyronine-beta-D-glucuronoside		0	1000		macrod2
1197	MAR07308	MAM00153g + MAM02040g -> MAM00150g + MAM02453g	N-glycan metabolism		MAM00732r	3,5,3,5-tetraiodo-L-thyronine-beta-D-glucuronoside		0	1000		man1a1
1198	MAR07309	MAM00153g + MAM02040g -> MAM00152g + MAM02453g	N-glycan metabolism		MAM00733c	3,5,3-triiodo-L-thyronine-beta-D-glucuronoside		0	1000		man1a2
1199	MAR07310	MAM00150g + MAM02040g -> MAM00146g + MAM02453g	N-glycan metabolism		MAM00733r	3,5,3-triiodo-L-thyronine-beta-D-glucuronoside		0	1000		man1b1b
1200	MAR07311	MAM00151g + MAM02040g -> MAM00147g + MAM02453g	N-glycan metabolism		MAM00734c	3,5,3-triiodothyronine-4-sulfate		0	1000		man2a1
1201	MAR07312	MAM00151g + MAM02040g -> MAM00148g + MAM02453g	N-glycan metabolism		MAM00734e	3,5,3-triiodothyronine-4-sulfate		0	1000		man2a2
1202	MAR07313	MAM00150g + MAM02040g -> MAM00149g + MAM02453g	N-glycan metabolism		MAM00735c	3,5-dihydroxy-3,4-dihydro-1,4-benzothiazine		0	1000		man2b1
1203	MAR07314	MAM00152g + MAM02040g -> MAM00149g + MAM02453g	N-glycan metabolism		MAM00736c	3,5-diiodo-L-thyronine		0	1000		man2b2
1204	MAR07315	MAM00146g + MAM02040g -> MAM00145g + MAM02453g	N-glycan metabolism		MAM00736r	3,5-diiodo-L-thyronine		0	1000		man2c1
1205	MAR07316	MAM00147g + MAM02040g -> MAM00143g + MAM02453g	N-glycan metabolism		MAM00737c	3,5-diiodo-L-thyronine-4-O-sulfate		0	1000		manba
1206	MAR07317	MAM00148g + MAM02040g -> MAM00143g + MAM02453g	N-glycan metabolism		MAM00738c	3,5-diiodo-L-thyronine-beta-D-glucuronoside		0	1000		mansc1
1207	MAR07318	MAM00148g + MAM02040g -> MAM00144g + MAM02453g	N-glycan metabolism		MAM00738r	3,5-diiodo-L-thyronine-beta-D-glucuronoside		0	1000		mao
1208	MAR07319	MAM00149g + MAM02040g -> MAM00145g + MAM02453g	N-glycan metabolism		MAM00739c	3,5-diiodo-L-tyrosine		0	1000		march1
1209	MAR07320	MAM00145g + MAM02040g -> MAM00142g + MAM02453g	N-glycan metabolism		MAM00740m	3,5-dioxo-12(R)-hydroxy-eicosa-(8E,10E,14Z)-trienoyl-CoA		0	1000		march11
1210	MAR07321	MAM00143g + MAM02040g -> MAM00142g + MAM02453g	N-glycan metabolism		MAM00740x	3,5-dioxo-12(R)-hydroxy-eicosa-(8E,10E,14Z)-trienoyl-CoA		0	1000		march2
1211	MAR07322	MAM00144g + MAM02040g -> MAM00142g + MAM02453g	N-glycan metabolism		MAM00741m	3,5-dioxo-12(S)-hydroxy-eicosa-(8E,10E,14Z)-trienoyl-CoA		0	1000		march4l
1212	MAR07323	MAM00142g + MAM03111g -> MAM02039g + MAM02598g + MAM03106g	N-glycan metabolism		MAM00741x	3,5-dioxo-12(S)-hydroxy-eicosa-(8E,10E,14Z)-trienoyl-CoA		0	1000		march5
1213	MAR07324	2 MAM02040g + MAM02598g -> 2 MAM02453g + MAM02597g	N-glycan metabolism		MAM00742c	3,7,24THCA		0	1000		march6
1214	MAR07325	MAM02597g + MAM03111g -> MAM02039g + MAM02507g + MAM03106g	N-glycan metabolism		MAM00742m	3,7,24THCA		0	1000		march8
1215	MAR07326	MAM02507g + MAM03111g -> MAM02039g + MAM02510g + MAM03106g	N-glycan metabolism		MAM00743c	3,7,24THCA-CoA		0	1000		march9
1216	MAR07327	MAM02507g + MAM03111g -> MAM01868g + MAM02039g + MAM03106g	N-glycan metabolism		MAM00743x	3,7,24THCA-CoA		0	1000		marchf7
1217	MAR07328	MAM01868g + MAM03111g -> MAM01869g + MAM02039g + MAM03106g	N-glycan metabolism		MAM00744c	3,8-LD1		0	1000		mars1
1218	MAR07329	MAM01869g + MAM03111g -> MAM01870g + MAM02039g + MAM03106g	N-glycan metabolism		MAM00744g	3,8-LD1		0	1000		mars2
1219	MAR07332	MAM01950g + MAM02507g -> MAM01829g + MAM01948g + MAM02039g	N-glycan metabolism		MAM00744e	3,8-LD1		0	1000		mat1a
1220	MAR07333	MAM01829g + 2 MAM03107g -> 2 MAM02039g + MAM02323g + 2 MAM03106g	N-glycan metabolism		MAM00745c	3alpha,12alpha-dihydroxy-5beta-cholanate		0	1000		mat2ab
1221	MAR07334	2 MAM01592g + MAM02323g -> 2 MAM01590g + 2 MAM02039g + MAM02672g	N-glycan metabolism		MAM00745r	3alpha,12alpha-dihydroxy-5beta-cholanate		0	1000		mat2b
1222	MAR07428	MAM00141l + 2 MAM02040l -> MAM01382l + 2 MAM02453l	N-glycan metabolism		MAM00746m	3alpha,7alpha,12alpha,24(S)-tetrahydroxy-5beta-cholestan-27-al		0	1000		mboat1
1223	MAR07429	MAM01382l + MAM02040l -> MAM02453l + MAM02527l	N-glycan metabolism		MAM00747r	3alpha,7alpha,12alpha,25-tetrahydroxy-5beta-cholestane-24-one		0	1000		mboat2a
1224	MAR07574	MAM01652l + MAM02040l -> MAM00198l + MAM01651l	N-glycan metabolism		MAM00748m	3alpha,7alpha,12alpha-trihydroxy-5beta-24-oxocholestanoyl-CoA		0	1000		mboat4
1225	MAR07575	MAM01651l + MAM02040l -> MAM01653l + MAM02527l	N-glycan metabolism		MAM00748x	3alpha,7alpha,12alpha-trihydroxy-5beta-24-oxocholestanoyl-CoA		0	1000		mboat7
1226	MAR07576	MAM01653l + 2 MAM02040l -> MAM02324l + 2 MAM02543l	N-glycan metabolism		MAM00749m	3alpha,7alpha,12alpha-trihydroxy-5beta-cholest-24-enoyl-CoA		0	1000		mcat
1227	MAR07577	2 MAM02040l + MAM02324l -> 2 MAM01910l + MAM02508l	N-glycan metabolism		MAM00749x	3alpha,7alpha,12alpha-trihydroxy-5beta-cholest-24-enoyl-CoA		0	1000		mccc1
1228	MAR07578	2 MAM02040l + MAM02508l -> MAM00141l + 2 MAM02527l	N-glycan metabolism		MAM00750c	3alpha,7alpha,12alpha-trihydroxy-5beta-cholestan-26-al		0	1000		mccc2
1229	MAR07580	MAM02040e + MAM02672e -> MAM01159e + MAM01652e	N-glycan metabolism		MAM00750m	3alpha,7alpha,12alpha-trihydroxy-5beta-cholestan-26-al		0	1000		mcee
1230	MAR07582	MAM02040l + MAM02672l -> MAM01159l + MAM01652l	N-glycan metabolism		MAM00751m	3alpha,7alpha,12alpha-trihydroxy-5beta-cholestan-27-al		0	1000		mdh1aa
1231	MAR07585	MAM02040l + MAM02510l -> MAM00198l + MAM02509l	N-glycan metabolism		MAM00752c	3alpha,7alpha,12alpha-trihydroxy-5beta-cholestanate		0	1000		mdh1b
1232	MAR07586	MAM02040l + MAM02509l -> MAM02511l + MAM02527l	N-glycan metabolism		MAM00752m	3alpha,7alpha,12alpha-trihydroxy-5beta-cholestanate		0	1000		mdh2
1233	MAR07587	3 MAM02040l + MAM02511l -> MAM00141l + 3 MAM02527l	N-glycan metabolism		MAM00752x	3alpha,7alpha,12alpha-trihydroxy-5beta-cholestanate		0	1000		mdm2
1234	MAR08691	MAM01732r + MAM02040r -> MAM01733r + MAM02039r + MAM02751r	N-glycan metabolism		MAM00752r	3alpha,7alpha,12alpha-trihydroxy-5beta-cholestanate		0	1000		mdp1
1235	MAR08692	MAM01731r + MAM02040r -> MAM01733r + MAM01965r + MAM02039r	N-glycan metabolism		MAM00753m	3alpha,7alpha,24(S)-trihydroxy-5beta-cholestan-27-al		0	1000		me1
1236	MAR08693	MAM02507g + MAM03111g -> MAM02039g + MAM02512g + MAM03106g	N-glycan metabolism		MAM00754x	3alpha,7alpha-dihydroxy-24-oxo-5beta-cholestanoyl coa		0	1000		me2
1237	MAR08694	MAM02512g + MAM03111g -> MAM02039g + MAM02515g + MAM03106g	N-glycan metabolism		MAM00755x	3alpha,7alpha-dihydroxy-5beta-cholest-24-enoyl-CoA		0	1000		me3
1238	MAR08695	MAM02515g + MAM03111g -> MAM02039g + MAM02516g + MAM03106g	N-glycan metabolism		MAM00756c	3alpha,7alpha-dihydroxy-5beta-cholestan-26-al		0	1000		mecr
1239	MAR05151	1827 MAM01371c + 13 MAM02006c + 1828 MAM02040c + 63 MAM02335c + 27 MAM02340c + 17 MAM02341c + 36 MAM02342c + 35 MAM02351c + 20 MAM02376c + 62 MAM02377c + 16 MAM02380c + 9 MAM02401c + 64 MAM02404c + 60 MAM02405c + 7 MAM02408c + 35 MAM02412c + 24 MAM02415c + 28 MAM02416c + 29 MAM02419c + 2 MAM02420c + 19 MAM02421c + 43 MAM02423c -> 1827 MAM01285c + MAM01308c + 2425 MAM02039c + 1827 MAM02751c + 63 M…	Protein assembly		MAM00756m	3alpha,7alpha-dihydroxy-5beta-cholestan-26-al		0	1000		mepcea
1240	MAR05152	1269 MAM01371c + 16 MAM02006c + 1270 MAM02040c + 34 MAM02335c + 16 MAM02340c + 19 MAM02341c + 25 MAM02342c + 3 MAM02351c + 17 MAM02376c + 29 MAM02377c + 9 MAM02380c + 20 MAM02401c + 59 MAM02404c + 26 MAM02405c + 14 MAM02408c + 25 MAM02412c + 16 MAM02415c + 30 MAM02416c + 29 MAM02419c + 3 MAM02420c + 9 MAM02421c + 24 MAM02423c -> 1269 MAM01285c + MAM01343c + 1680 MAM02039c + 1269 MAM02751c + 34 MA…	Protein assembly		MAM00757m	3alpha,7alpha-dihydroxy-5beta-cholestan-27-al		0	1000		mettl1
1241	MAR05153	1254 MAM01371c + 24 MAM02006c + 1255 MAM02040c + 26 MAM02335c + 7 MAM02340c + 19 MAM02341c + 24 MAM02342c + 3 MAM02351c + 18 MAM02376c + 32 MAM02377c + 13 MAM02380c + 20 MAM02401c + 51 MAM02404c + 34 MAM02405c + 10 MAM02408c + 27 MAM02412c + 19 MAM02415c + 25 MAM02416c + 30 MAM02419c + 3 MAM02420c + 6 MAM02421c + 27 MAM02423c -> 1254 MAM01285c + MAM01345c + 1657 MAM02039c + 1254 MAM02751c + 26 MA…	Protein assembly		MAM00758c	3alpha,7alpha-dihydroxy-5beta-cholestanate		0	1000		mettl14
1242	MAR05154	13683 MAM01371c + 207 MAM02006c + 13684 MAM02040c + 275 MAM02335c + 150 MAM02340c + 247 MAM02341c + 233 MAM02342c + 25 MAM02351c + 230 MAM02376c + 298 MAM02377c + 115 MAM02380c + 285 MAM02401c + 533 MAM02404c + 357 MAM02405c + 79 MAM02408c + 224 MAM02412c + 171 MAM02415c + 392 MAM02416c + 300 MAM02419c + 37 MAM02420c + 151 MAM02421c + 252 MAM02423c -> 13683 MAM01285c + MAM01351c + 18220 MAM02039c…	Protein assembly		MAM00758m	3alpha,7alpha-dihydroxy-5beta-cholestanate		0	1000		mettl15
1243	MAR05155	372 MAM01371c + 6 MAM02006c + 373 MAM02040c + 11 MAM02335c + 9 MAM02340c + MAM02341c + 8 MAM02342c + 2 MAM02351c + 7 MAM02376c + 5 MAM02377c + MAM02380c + 4 MAM02401c + 20 MAM02404c + 4 MAM02405c + 5 MAM02408c + 3 MAM02412c + 9 MAM02415c + 8 MAM02416c + 6 MAM02419c + 4 MAM02421c + 11 MAM02423c -> 372 MAM01285c + MAM01349c + 496 MAM02039c + 372 MAM02751c + 11 MAM03063c + 9 MAM03064c + MAM03065c + …	Protein assembly		MAM00758x	3alpha,7alpha-dihydroxy-5beta-cholestanate		0	1000		mettl16
1244	MAR05156	261 MAM01371c + 3 MAM02006c + 262 MAM02040c + 3 MAM02335c + MAM02340c + MAM02341c + 13 MAM02342c + MAM02351c + 3 MAM02376c + 9 MAM02377c + MAM02380c + 8 MAM02401c + 10 MAM02404c + 7 MAM02405c + 5 MAM02408c + 3 MAM02412c + 5 MAM02415c + 3 MAM02416c + MAM02419c + 4 MAM02421c + 6 MAM02423c -> 261 MAM01285c + 334 MAM02039c + MAM02485c + 261 MAM02751c + 3 MAM03063c + MAM03064c + MAM03065c + 13 MAM0306…	Protein assembly		MAM00758r	3alpha,7alpha-dihydroxy-5beta-cholestanate		0	1000		mettl17
1245	MAR05157	249 MAM01371c + 3 MAM02006c + 250 MAM02040c + 5 MAM02335c + 4 MAM02340c + MAM02341c + 4 MAM02342c + 3 MAM02376c + 8 MAM02377c + 4 MAM02401c + 12 MAM02404c + 9 MAM02405c + 2 MAM02408c + 4 MAM02412c + 4 MAM02415c + 9 MAM02416c + 3 MAM02419c + MAM02420c + 7 MAM02423c -> 249 MAM01285c + MAM01353c + 333 MAM02039c + 249 MAM02751c + 5 MAM03063c + 4 MAM03064c + MAM03065c + 4 MAM03066c + 3 MAM03068c + 8 M…	Protein assembly		MAM00759c	3alpha-hydroxy-5alpha-pregnan-20-one		0	1000		mettl18
1246	MAR05158	303 MAM01371c + 5 MAM02006c + 304 MAM02040c + 7 MAM02335c + 2 MAM02340c + MAM02341c + 4 MAM02342c + 8 MAM02376c + 8 MAM02377c + MAM02401c + 15 MAM02404c + 6 MAM02405c + 3 MAM02408c + 4 MAM02412c + 5 MAM02415c + 9 MAM02416c + 10 MAM02419c + MAM02420c + 5 MAM02421c + 7 MAM02423c -> 303 MAM01285c + MAM01354c + 400 MAM02039c + 303 MAM02751c + 7 MAM03063c + 2 MAM03064c + MAM03065c + 4 MAM03066c + 8 MA…	Protein assembly		MAM00760c	3-amino-propanal		0	1000		mettl21a
1247	MAR05160	8022 MAM01371c + 262 MAM02006c + 8023 MAM02040c + 134 MAM02335c + 134 MAM02340c + 138 MAM02341c + 176 MAM02342c + 48 MAM02351c + 110 MAM02376c + 186 MAM02377c + 62 MAM02380c + 104 MAM02401c + 166 MAM02404c + 154 MAM02405c + 48 MAM02408c + 98 MAM02412c + 114 MAM02415c + 278 MAM02416c + 182 MAM02419c + 60 MAM02420c + 98 MAM02421c + 122 MAM02423c -> 8022 MAM01285c + MAM01827c + 10622 MAM02039c + 802…	Protein assembly		MAM00761m	3beta,7alpha-dihydroxy-5-cholestenoate		0	1000		mettl21cb
1248	MAR05161	1218 MAM01371c + 31 MAM02006c + 1219 MAM02040c + 30 MAM02335c + 9 MAM02340c + 21 MAM02341c + 25 MAM02342c + 12 MAM02351c + 17 MAM02376c + 25 MAM02377c + 13 MAM02380c + 18 MAM02401c + 31 MAM02404c + 35 MAM02405c + 5 MAM02408c + 8 MAM02412c + 21 MAM02415c + 18 MAM02416c + 22 MAM02419c + 8 MAM02420c + 21 MAM02421c + 36 MAM02423c -> 1218 MAM01285c + 1618 MAM02039c + MAM02044c + 1218 MAM02751c + 30 MA…	Protein assembly		MAM00762g	3-beta-D-glucuronosyl-3-beta-D-galactosyl-4-beta-D-galactosyl-O-beta-D-xylosylprotein		0	1000		mettl22
1249	MAR05162	2430 MAM01371c + 62 MAM02006c + 2431 MAM02040c + 37 MAM02335c + 42 MAM02340c + 40 MAM02341c + 36 MAM02342c + 48 MAM02351c + 31 MAM02376c + 56 MAM02377c + 24 MAM02380c + 22 MAM02401c + 48 MAM02404c + 49 MAM02405c + 11 MAM02408c + 21 MAM02412c + 69 MAM02415c + 56 MAM02416c + 61 MAM02419c + 19 MAM02420c + 30 MAM02421c + 48 MAM02423c -> 2430 MAM01285c + 3239 MAM02039c + 2430 MAM02751c + MAM02753c + 3…	Protein assembly		MAM00763m	3beta-hydroxy-5-cholestenal		0	1000		mettl23
1250	MAR05163	1866 MAM01371c + 49 MAM02006c + 1867 MAM02040c + 42 MAM02335c + 44 MAM02340c + 25 MAM02341c + 35 MAM02342c + 26 MAM02351c + 26 MAM02376c + 51 MAM02377c + 13 MAM02380c + 22 MAM02401c + 51 MAM02404c + 29 MAM02405c + 9 MAM02408c + 21 MAM02412c + 33 MAM02415c + 38 MAM02416c + 36 MAM02419c + 14 MAM02420c + 21 MAM02421c + 37 MAM02423c -> 1866 MAM01285c + 2475 MAM02039c + 1866 MAM02751c + MAM02802c + 42…	Protein assembly		MAM00764m	3beta-hydroxy-5-cholestene-27-oate		0	1000		mettl2a
1251	MAR05164	2094 MAM01371c + 52 MAM02006c + 2095 MAM02040c + 61 MAM02335c + 27 MAM02340c + 34 MAM02341c + 45 MAM02342c + 40 MAM02351c + 17 MAM02376c + 42 MAM02377c + 19 MAM02380c + 15 MAM02401c + 65 MAM02404c + 58 MAM02405c + 10 MAM02408c + 28 MAM02412c + 32 MAM02415c + 41 MAM02416c + 30 MAM02419c + 8 MAM02420c + 26 MAM02421c + 48 MAM02423c -> MAM00186c + 2094 MAM01285c + 2790 MAM02039c + 2094 MAM02751c + 61…	Protein assembly		MAM00765m	3-carboxy-1-hydroxypropyl-ThPP		0	1000		mettl3
1252	MAR05165	951 MAM01371c + 18 MAM02006c + 952 MAM02040c + 39 MAM02335c + 34 MAM02340c + MAM02341c + 11 MAM02342c + 2 MAM02351c + 32 MAM02376c + 40 MAM02377c + 2 MAM02380c + 2 MAM02401c + 41 MAM02404c + 13 MAM02405c + 8 MAM02408c + 4 MAM02412c + 8 MAM02415c + 14 MAM02416c + 12 MAM02419c + 8 MAM02420c + 4 MAM02421c + 24 MAM02423c -> 951 MAM01285c + MAM01359c + 1264 MAM02039c + 951 MAM02751c + 39 MAM03063c + 3…	Protein assembly		MAM00766c	3-carboxy-alpha-chromanol		0	1000		mettl4
1253	MAR05166	801 MAM01371c + 11 MAM02006c + 802 MAM02040c + 23 MAM02335c + 17 MAM02340c + 5 MAM02341c + 16 MAM02342c + 19 MAM02376c + 30 MAM02377c + 6 MAM02380c + 41 MAM02404c + 22 MAM02405c + 4 MAM02408c + 8 MAM02412c + 10 MAM02415c + 16 MAM02416c + 12 MAM02419c + 5 MAM02420c + 7 MAM02421c + 15 MAM02423c -> 801 MAM01285c + MAM01350c + 1061 MAM02039c + 801 MAM02751c + 23 MAM03063c + 17 MAM03064c + 5 MAM03065c…	Protein assembly		MAM00766m	3-carboxy-alpha-chromanol		0	1000		mettl5
1254	MAR05167	315 MAM01371c + 5 MAM02006c + 316 MAM02040c + 8 MAM02335c + 3 MAM02341c + 7 MAM02342c + 5 MAM02351c + 5 MAM02376c + 10 MAM02377c + MAM02380c + 4 MAM02401c + 6 MAM02404c + 12 MAM02405c + 3 MAM02408c + 9 MAM02412c + 3 MAM02415c + 7 MAM02416c + 4 MAM02419c + MAM02420c + MAM02421c + 11 MAM02423c -> 315 MAM01285c + 415 MAM02039c + 315 MAM02751c + MAM02990c + 8 MAM03063c + 3 MAM03065c + 7 MAM03066c + 5…	Protein assembly		MAM00767m	3-decaprenyl-4-hydroxybenzoate		0	1000		mettl6
1255	MAR05168	498 MAM01371c + 10 MAM02006c + 499 MAM02040c + 11 MAM02335c + 9 MAM02340c + 4 MAM02341c + 12 MAM02342c + 3 MAM02351c + 10 MAM02376c + 6 MAM02377c + 3 MAM02380c + 9 MAM02401c + 15 MAM02404c + 11 MAM02405c + 4 MAM02408c + 6 MAM02412c + 12 MAM02415c + 8 MAM02416c + 12 MAM02419c + 2 MAM02420c + 2 MAM02421c + 17 MAM02423c -> 498 MAM01285c + 666 MAM02039c + MAM02487c + 498 MAM02751c + 11 MAM03063c + 9 …	Protein assembly		MAM00768c	3-dehydro-L-gulonate		0	1000		mettl7a.2
1256	MAR05169	855 MAM01371c + 21 MAM02006c + 856 MAM02040c + 21 MAM02335c + 20 MAM02340c + 11 MAM02341c + 10 MAM02342c + 5 MAM02351c + 17 MAM02376c + 22 MAM02377c + 6 MAM02380c + 10 MAM02401c + 31 MAM02404c + 19 MAM02405c + 12 MAM02408c + 6 MAM02412c + 12 MAM02415c + 20 MAM02416c + 12 MAM02419c + 5 MAM02420c + 4 MAM02421c + 21 MAM02423c -> 855 MAM01285c + 1147 MAM02039c + 855 MAM02751c + MAM02935c + 21 MAM0306…	Protein assembly		MAM00769c	3-dehydrosphinganine		0	1000		mettl8
1257	MAR05170	579 MAM01371c + 13 MAM02006c + 580 MAM02040c + 10 MAM02335c + 4 MAM02340c + 3 MAM02341c + 9 MAM02342c + 8 MAM02351c + 4 MAM02376c + 11 MAM02377c + 3 MAM02380c + 12 MAM02401c + 28 MAM02404c + 11 MAM02405c + 4 MAM02408c + 5 MAM02412c + 19 MAM02415c + 20 MAM02416c + 10 MAM02419c + 3 MAM02420c + 4 MAM02421c + 12 MAM02423c -> 579 MAM01285c + MAM02012c + 767 MAM02039c + 579 MAM02751c + 10 MAM03063c + 4…	Protein assembly		MAM00770m	3-demethylubiquinol-10		0	1000		mgat1a
1258	MAR05171	975 MAM01371c + 28 MAM02006c + 976 MAM02040c + 38 MAM02335c + 23 MAM02340c + 5 MAM02341c + 14 MAM02342c + 6 MAM02351c + 7 MAM02376c + 15 MAM02377c + 10 MAM02380c + 6 MAM02401c + 37 MAM02404c + 14 MAM02405c + 14 MAM02408c + 10 MAM02412c + 26 MAM02415c + 25 MAM02416c + 10 MAM02419c + 3 MAM02420c + 14 MAM02421c + 20 MAM02423c -> 975 MAM01285c + MAM01358c + 1308 MAM02039c + 975 MAM02751c + 38 MAM0306…	Protein assembly		MAM00771c	3-deoxy-D-glycero-D-galacto-2-nonulosonic acid		0	1000		mgat1b
1259	MAR05172	1050 MAM01371c + 18 MAM02006c + 1051 MAM02040c + 22 MAM02335c + 12 MAM02340c + 12 MAM02341c + 26 MAM02342c + 6 MAM02351c + 14 MAM02376c + 15 MAM02377c + 9 MAM02380c + 12 MAM02401c + 39 MAM02404c + 18 MAM02405c + 8 MAM02408c + 20 MAM02412c + 15 MAM02415c + 31 MAM02416c + 25 MAM02419c + 7 MAM02420c + 13 MAM02421c + 28 MAM02423c -> 1050 MAM01285c + MAM01996c + 1389 MAM02039c + 1050 MAM02751c + 22 MA…	Protein assembly		MAM00771e	3-deoxy-D-glycero-D-galacto-2-nonulosonic acid		0	1000		mgat2
1260	MAR05173	1404 MAM01371c + 28 MAM02006c + 1405 MAM02040c + 31 MAM02335c + 19 MAM02340c + 19 MAM02341c + 27 MAM02342c + 19 MAM02351c + 16 MAM02376c + 34 MAM02377c + 13 MAM02380c + 29 MAM02401c + 47 MAM02404c + 33 MAM02405c + 15 MAM02408c + 22 MAM02412c + 20 MAM02415c + 37 MAM02416c + 18 MAM02419c + 14 MAM02421c + 27 MAM02423c -> 1404 MAM01285c + 1863 MAM02039c + 1404 MAM02751c + MAM02757c + 31 MAM03063c + 1…	Protein assembly		MAM00772c	3-deoxy-D-glycero-D-galacto-2-nonulosonic acid-9-phosphate		0	1000		mgat3a
1261	MAR05174	1425 MAM01371c + 32 MAM02006c + 1426 MAM02040c + 34 MAM02335c + 22 MAM02340c + 20 MAM02341c + 22 MAM02342c + 10 MAM02351c + 13 MAM02376c + 31 MAM02377c + 16 MAM02380c + 25 MAM02401c + 38 MAM02404c + 35 MAM02405c + 7 MAM02408c + 21 MAM02412c + 20 MAM02415c + 43 MAM02416c + 25 MAM02419c + 9 MAM02420c + 17 MAM02421c + 35 MAM02423c -> 1425 MAM01285c + 1904 MAM02039c + MAM02414c + 1425 MAM02751c + 34 …	Protein assembly		MAM00773m	3-hydroxy-2,6-dimethyl-5-methylene-heptanoyl-CoA		0	1000		mgat3b
1262	MAR07282	MAM00196c + MAM01369c -> MAM00198c + MAM02040c	Protein modification		MAM00773x	3-hydroxy-2,6-dimethyl-5-methylene-heptanoyl-CoA		0	1000		mgat4a
1263	MAR07616	MAM00196c + MAM03101c -> MAM00206c + MAM02040c	Protein modification		MAM00775c	3-hydroxyanthranilate		0	1000		mgat4b
1264	MAR07619	MAM00206c + MAM02682c <=> MAM00217c + MAM02039c + MAM02681c	Protein modification		MAM00776c	3-hydroxydocosanoyl-CoA		-1000	1000		mgat4c
1265	MAR09735	MAM00199c + MAM02040c -> MAM00196c + MAM01588c	Protein modification		MAM00776m	3-hydroxydocosanoyl-CoA		0	1000		mgat5
1266	MAR07621	MAM00196c + MAM01365c -> MAM00197c + MAM02040c	Protein modification		MAM00776x	3-hydroxydocosanoyl-CoA		0	1000		mgll
1267	MAR07622	MAM00197c + MAM02040c -> MAM00199c + MAM02579c	Protein modification		MAM00777c	3-hydroxyeicosanoyl-CoA		0	1000		mgmt
1268	MAR07624	MAM00215c + MAM02040c -> MAM00197c + MAM01288c	Protein modification		MAM00777m	3-hydroxyeicosanoyl-CoA		0	1000		mgrn1a
1269	MAR07626	MAM02040c + MAM02496c -> MAM01288c + MAM01365c	Protein modification		MAM00777x	3-hydroxyeicosanoyl-CoA		0	1000		mgst1.1
1270	MAR05258	MAM01308c + 608 MAM01371c + 1216 MAM02040c -> 608 MAM01285c + 63 MAM01307c + 27 MAM01365c + 17 MAM01369c + 36 MAM01370c + 35 MAM01628c + 62 MAM01974c + 20 MAM01975c + 13 MAM01986c + 619 MAM02039c + 16 MAM02125c + 9 MAM02184c + 64 MAM02360c + 60 MAM02426c + 7 MAM02471c + 35 MAM02724c + 608 MAM02751c + 24 MAM02770c + 28 MAM02896c + 29 MAM02993c + 2 MAM03089c + 19 MAM03101c + 43 MAM03135c	Protein degradation		MAM00778c	3-hydroxyheneicosanoyl-CoA		0	1000		mgst2
1271	MAR05259	MAM01308l + 608 MAM01371l + 1216 MAM02040l -> 608 MAM01285l + 63 MAM01307l + 27 MAM01365l + 17 MAM01369l + 36 MAM01370l + 35 MAM01628l + 62 MAM01974l + 20 MAM01975l + 13 MAM01986l + 619 MAM02039l + 16 MAM02125l + 9 MAM02184l + 64 MAM02360l + 60 MAM02426l + 7 MAM02471l + 35 MAM02724l + 608 MAM02751l + 24 MAM02770l + 28 MAM02896l + 29 MAM02993l + 2 MAM03089l + 19 MAM03101l + 43 MAM03135l	Protein degradation		MAM00778m	3-hydroxyheneicosanoyl-CoA		0	1000		mgst3a
1272	MAR05260	MAM01343c + 422 MAM01371c + 844 MAM02040c -> 422 MAM01285c + 34 MAM01307c + 16 MAM01365c + 19 MAM01369c + 25 MAM01370c + 3 MAM01628c + 29 MAM01974c + 17 MAM01975c + 16 MAM01986c + 434 MAM02039c + 9 MAM02125c + 20 MAM02184c + 59 MAM02360c + 26 MAM02426c + 14 MAM02471c + 25 MAM02724c + 422 MAM02751c + 16 MAM02770c + 30 MAM02896c + 29 MAM02993c + 3 MAM03089c + 9 MAM03101c + 24 MAM03135c	Protein degradation		MAM00779c	3-hydroxyheptadecanoyl-[ACP]		0	1000		mia3
1273	MAR05261	MAM01343l + 422 MAM01371l + 844 MAM02040l -> 422 MAM01285l + 34 MAM01307l + 16 MAM01365l + 19 MAM01369l + 25 MAM01370l + 3 MAM01628l + 29 MAM01974l + 17 MAM01975l + 16 MAM01986l + 434 MAM02039l + 9 MAM02125l + 20 MAM02184l + 59 MAM02360l + 26 MAM02426l + 14 MAM02471l + 25 MAM02724l + 422 MAM02751l + 16 MAM02770l + 30 MAM02896l + 29 MAM02993l + 3 MAM03089l + 9 MAM03101l + 24 MAM03135l	Protein degradation		MAM00780m	3-hydroxyheptadecanoyl-CoA		0	1000		mib1
1274	MAR05262	MAM01345c + 417 MAM01371c + 834 MAM02040c -> 417 MAM01285c + 26 MAM01307c + 7 MAM01365c + 19 MAM01369c + 24 MAM01370c + 3 MAM01628c + 32 MAM01974c + 18 MAM01975c + 24 MAM01986c + 432 MAM02039c + 13 MAM02125c + 20 MAM02184c + 51 MAM02360c + 34 MAM02426c + 10 MAM02471c + 27 MAM02724c + 417 MAM02751c + 19 MAM02770c + 25 MAM02896c + 30 MAM02993c + 3 MAM03089c + 6 MAM03101c + 27 MAM03135c	Protein degradation		MAM00781c	3-hydroxyheptanoyl-[ACP]		0	1000		mib2
1275	MAR05263	MAM01345l + 417 MAM01371l + 834 MAM02040l -> 417 MAM01285l + 26 MAM01307l + 7 MAM01365l + 19 MAM01369l + 24 MAM01370l + 3 MAM01628l + 32 MAM01974l + 18 MAM01975l + 24 MAM01986l + 432 MAM02039l + 13 MAM02125l + 20 MAM02184l + 51 MAM02360l + 34 MAM02426l + 10 MAM02471l + 27 MAM02724l + 417 MAM02751l + 19 MAM02770l + 25 MAM02896l + 30 MAM02993l + 3 MAM03089l + 6 MAM03101l + 27 MAM03135l	Protein degradation		MAM00782m	3-hydroxyheptanoyl-CoA		0	1000		mid1
1276	MAR05264	MAM01351c + 4560 MAM01371c + 9120 MAM02040c -> 4560 MAM01285c + 275 MAM01307c + 150 MAM01365c + 247 MAM01369c + 233 MAM01370c + 25 MAM01628c + 298 MAM01974c + 230 MAM01975c + 207 MAM01986c + 4584 MAM02039c + 115 MAM02125c + 285 MAM02184c + 533 MAM02360c + 357 MAM02426c + 79 MAM02471c + 224 MAM02724c + 4560 MAM02751c + 171 MAM02770c + 392 MAM02896c + 300 MAM02993c + 37 MAM03089c + 151 MAM03101c + …	Protein degradation		MAM00783c	3-hydroxyhexacosanoyl-CoA		0	1000		mif
1277	MAR05265	MAM01351l + 4560 MAM01371l + 9120 MAM02040l -> 4560 MAM01285l + 275 MAM01307l + 150 MAM01365l + 247 MAM01369l + 233 MAM01370l + 25 MAM01628l + 298 MAM01974l + 230 MAM01975l + 207 MAM01986l + 4584 MAM02039l + 115 MAM02125l + 285 MAM02184l + 533 MAM02360l + 357 MAM02426l + 79 MAM02471l + 224 MAM02724l + 4560 MAM02751l + 171 MAM02770l + 392 MAM02896l + 300 MAM02993l + 37 MAM03089l + 151 MAM03101l + …	Protein degradation		MAM00783x	3-hydroxyhexacosanoyl-CoA		0	1000		minpp1a
1278	MAR05266	MAM01349c + 123 MAM01371c + 246 MAM02040c -> 123 MAM01285c + 11 MAM01307c + 9 MAM01365c + MAM01369c + 8 MAM01370c + 2 MAM01628c + 5 MAM01974c + 7 MAM01975c + 6 MAM01986c + 123 MAM02039c + MAM02125c + 4 MAM02184c + 20 MAM02360c + 4 MAM02426c + 5 MAM02471c + 3 MAM02724c + 123 MAM02751c + 9 MAM02770c + 8 MAM02896c + 6 MAM02993c + 4 MAM03101c + 11 MAM03135c	Protein degradation		MAM00784m	3-hydroxyisobutyrate		0	1000		miox
1279	MAR05267	86 MAM01371m + 172 MAM02040m + MAM02485m -> 86 MAM01285m + 3 MAM01307m + MAM01365m + MAM01369m + 13 MAM01370m + MAM01628m + 9 MAM01974m + 3 MAM01975m + 3 MAM01986m + 100 MAM02039m + MAM02125m + 8 MAM02184m + 10 MAM02360m + 7 MAM02426m + 5 MAM02471m + 3 MAM02724m + 86 MAM02751m + 5 MAM02770m + 3 MAM02896m + MAM02993m + 4 MAM03101m + 6 MAM03135m	Protein degradation		MAM00785m	3-hydroxyisobutyryl-CoA		0	1000		mkrn1
1280	MAR05268	MAM01353c + 82 MAM01371c + 164 MAM02040c -> 82 MAM01285c + 5 MAM01307c + 4 MAM01365c + MAM01369c + 4 MAM01370c + 8 MAM01974c + 3 MAM01975c + 3 MAM01986c + 81 MAM02039c + 4 MAM02184c + 12 MAM02360c + 9 MAM02426c + 2 MAM02471c + 4 MAM02724c + 82 MAM02751c + 4 MAM02770c + 9 MAM02896c + 3 MAM02993c + MAM03089c + 7 MAM03135c	Protein degradation		MAM00786c	3-hydroxykynurenamine		0	1000		mkrn2
1281	MAR05269	MAM01354c + 100 MAM01371c + 200 MAM02040c -> 100 MAM01285c + 7 MAM01307c + 2 MAM01365c + MAM01369c + 4 MAM01370c + 8 MAM01974c + 8 MAM01975c + 5 MAM01986c + 104 MAM02039c + MAM02184c + 15 MAM02360c + 6 MAM02426c + 3 MAM02471c + 4 MAM02724c + 100 MAM02751c + 5 MAM02770c + 9 MAM02896c + 10 MAM02993c + MAM03089c + 5 MAM03101c + 7 MAM03135c	Protein degradation		MAM00787c	3-hydroxykynurenine-O-beta-D-glucoside		0	1000		mlycd
1282	MAR05270	MAM01355c + 98 MAM01371c + 196 MAM02040c -> 98 MAM01285c + 15 MAM01307c + 4 MAM01365c + 7 MAM01370c + 5 MAM01974c + 6 MAM01975c + 3 MAM01986c + 100 MAM02039c + MAM02125c + 11 MAM02360c + 6 MAM02426c + 3 MAM02471c + 4 MAM02724c + 98 MAM02751c + 3 MAM02770c + 12 MAM02896c + 5 MAM02993c + 3 MAM03089c + 2 MAM03101c + 9 MAM03135c	Protein degradation		MAM00788c	3-hydroxy-L-kynurenine		0	1000		mmaa
1283	MAR05271	2673 MAM01371c + MAM01827c + 5346 MAM02040c -> 2673 MAM01285c + 134 MAM01307c + 134 MAM01365c + 138 MAM01369c + 176 MAM01370c + 48 MAM01628c + 186 MAM01974c + 110 MAM01975c + 262 MAM01986c + 2747 MAM02039c + 62 MAM02125c + 104 MAM02184c + 166 MAM02360c + 154 MAM02426c + 48 MAM02471c + 98 MAM02724c + 2673 MAM02751c + 114 MAM02770c + 278 MAM02896c + 182 MAM02993c + 60 MAM03089c + 98 MAM03101c + 122…	Protein degradation		MAM00789c	3-hydroxy-N6,N6,N6-trimethyl-L-lysine		0	1000		mmab
1284	MAR05272	2673 MAM01371l + MAM01827l + 5346 MAM02040l -> 2673 MAM01285l + 134 MAM01307l + 134 MAM01365l + 138 MAM01369l + 176 MAM01370l + 48 MAM01628l + 186 MAM01974l + 110 MAM01975l + 262 MAM01986l + 2747 MAM02039l + 62 MAM02125l + 104 MAM02184l + 166 MAM02360l + 154 MAM02426l + 48 MAM02471l + 98 MAM02724l + 2673 MAM02751l + 114 MAM02770l + 278 MAM02896l + 182 MAM02993l + 60 MAM03089l + 98 MAM03101l + 122…	Protein degradation		MAM00790c	3-hydroxynonadecanoyl-CoA		0	1000		mmut
1285	MAR05273	405 MAM01371c + 810 MAM02040c + MAM02044c -> 405 MAM01285c + 30 MAM01307c + 9 MAM01365c + 21 MAM01369c + 25 MAM01370c + 12 MAM01628c + 25 MAM01974c + 17 MAM01975c + 31 MAM01986c + 411 MAM02039c + 13 MAM02125c + 18 MAM02184c + 31 MAM02360c + 35 MAM02426c + 5 MAM02471c + 8 MAM02724c + 405 MAM02751c + 21 MAM02770c + 18 MAM02896c + 22 MAM02993c + 8 MAM03089c + 21 MAM03101c + 36 MAM03135c	Protein degradation		MAM00790m	3-hydroxynonadecanoyl-CoA		0	1000		mocs1
1286	MAR05274	405 MAM01371l + 810 MAM02040l + MAM02044l -> 405 MAM01285l + 30 MAM01307l + 9 MAM01365l + 21 MAM01369l + 25 MAM01370l + 12 MAM01628l + 25 MAM01974l + 17 MAM01975l + 31 MAM01986l + 411 MAM02039l + 13 MAM02125l + 18 MAM02184l + 31 MAM02360l + 35 MAM02426l + 5 MAM02471l + 8 MAM02724l + 405 MAM02751l + 21 MAM02770l + 18 MAM02896l + 22 MAM02993l + 8 MAM03089l + 21 MAM03101l + 36 MAM03135l	Protein degradation		MAM00791c	3-hydroxynonanoyl-[ACP]		0	1000		mogat2
1287	MAR05275	809 MAM01371c + 1618 MAM02040c + MAM02753c -> 809 MAM01285c + 37 MAM01307c + 42 MAM01365c + 40 MAM01369c + 36 MAM01370c + 48 MAM01628c + 56 MAM01974c + 31 MAM01975c + 62 MAM01986c + 810 MAM02039c + 24 MAM02125c + 22 MAM02184c + 48 MAM02360c + 49 MAM02426c + 11 MAM02471c + 21 MAM02724c + 809 MAM02751c + 69 MAM02770c + 56 MAM02896c + 61 MAM02993c + 19 MAM03089c + 30 MAM03101c + 48 MAM03135c	Protein degradation		MAM00792m	3-hydroxynonanoyl-CoA		0	1000		mogat3b
1288	MAR05276	809 MAM01371l + 1618 MAM02040l + MAM02753l -> 809 MAM01285l + 37 MAM01307l + 42 MAM01365l + 40 MAM01369l + 36 MAM01370l + 48 MAM01628l + 56 MAM01974l + 31 MAM01975l + 62 MAM01986l + 810 MAM02039l + 24 MAM02125l + 22 MAM02184l + 48 MAM02360l + 49 MAM02426l + 11 MAM02471l + 21 MAM02724l + 809 MAM02751l + 69 MAM02770l + 56 MAM02896l + 61 MAM02993l + 19 MAM03089l + 30 MAM03101l + 48 MAM03135l	Protein degradation		MAM00793c	3-hydroxyoctadecanoyl-CoA		0	1000		mogs
1289	MAR05277	621 MAM01371c + 1242 MAM02040c + MAM02802c -> 621 MAM01285c + 42 MAM01307c + 44 MAM01365c + 25 MAM01369c + 35 MAM01370c + 26 MAM01628c + 51 MAM01974c + 26 MAM01975c + 49 MAM01986c + 634 MAM02039c + 13 MAM02125c + 22 MAM02184c + 51 MAM02360c + 29 MAM02426c + 9 MAM02471c + 21 MAM02724c + 621 MAM02751c + 33 MAM02770c + 38 MAM02896c + 36 MAM02993c + 14 MAM03089c + 21 MAM03101c + 37 MAM03135c	Protein degradation		MAM00793m	3-hydroxyoctadecanoyl-CoA		0	1000		mpc1
1290	MAR05278	621 MAM01371l + 1242 MAM02040l + MAM02802l -> 621 MAM01285l + 42 MAM01307l + 44 MAM01365l + 25 MAM01369l + 35 MAM01370l + 26 MAM01628l + 51 MAM01974l + 26 MAM01975l + 49 MAM01986l + 634 MAM02039l + 13 MAM02125l + 22 MAM02184l + 51 MAM02360l + 29 MAM02426l + 9 MAM02471l + 21 MAM02724l + 621 MAM02751l + 33 MAM02770l + 38 MAM02896l + 36 MAM02993l + 14 MAM03089l + 21 MAM03101l + 37 MAM03135l	Protein degradation		MAM00793x	3-hydroxyoctadecanoyl-CoA		0	1000		mpc2b
1291	MAR05279	MAM00186c + 697 MAM01371c + 1394 MAM02040c -> 697 MAM01285c + 61 MAM01307c + 27 MAM01365c + 34 MAM01369c + 45 MAM01370c + 40 MAM01628c + 42 MAM01974c + 17 MAM01975c + 52 MAM01986c + 699 MAM02039c + 19 MAM02125c + 15 MAM02184c + 65 MAM02360c + 58 MAM02426c + 10 MAM02471c + 28 MAM02724c + 697 MAM02751c + 32 MAM02770c + 41 MAM02896c + 30 MAM02993c + 8 MAM03089c + 26 MAM03101c + 48 MAM03135c	Protein degradation		MAM00794c	3-hydroxypentadecanoyl-[ACP]		0	1000		mpi
1292	MAR05280	MAM00186l + 697 MAM01371l + 1394 MAM02040l -> 697 MAM01285l + 61 MAM01307l + 27 MAM01365l + 34 MAM01369l + 45 MAM01370l + 40 MAM01628l + 42 MAM01974l + 17 MAM01975l + 52 MAM01986l + 699 MAM02039l + 19 MAM02125l + 15 MAM02184l + 65 MAM02360l + 58 MAM02426l + 10 MAM02471l + 28 MAM02724l + 697 MAM02751l + 32 MAM02770l + 41 MAM02896l + 30 MAM02993l + 8 MAM03089l + 26 MAM03101l + 48 MAM03135l	Protein degradation		MAM00795m	3-hydroxypentadecanoyl-CoA		0	1000		mpst
1293	MAR05281	MAM01359c + 316 MAM01371c + 632 MAM02040c -> 316 MAM01285c + 39 MAM01307c + 34 MAM01365c + MAM01369c + 11 MAM01370c + 2 MAM01628c + 40 MAM01974c + 32 MAM01975c + 18 MAM01986c + 320 MAM02039c + 2 MAM02125c + 2 MAM02184c + 41 MAM02360c + 13 MAM02426c + 8 MAM02471c + 4 MAM02724c + 316 MAM02751c + 8 MAM02770c + 14 MAM02896c + 12 MAM02993c + 8 MAM03089c + 4 MAM03101c + 24 MAM03135c	Protein degradation		MAM00796c	3-hydroxypentanoyl-[ACP]		0	1000		mri1
1294	MAR05282	MAM01359l + 316 MAM01371l + 632 MAM02040l -> 316 MAM01285l + 39 MAM01307l + 34 MAM01365l + MAM01369l + 11 MAM01370l + 2 MAM01628l + 40 MAM01974l + 32 MAM01975l + 18 MAM01986l + 320 MAM02039l + 2 MAM02125l + 2 MAM02184l + 41 MAM02360l + 13 MAM02426l + 8 MAM02471l + 4 MAM02724l + 316 MAM02751l + 8 MAM02770l + 14 MAM02896l + 12 MAM02993l + 8 MAM03089l + 4 MAM03101l + 24 MAM03135l	Protein degradation		MAM00797m	3-hydroxypentanoyl-CoA		0	1000		mrm1
1295	MAR05283	MAM01350c + 266 MAM01371c + 532 MAM02040c -> 266 MAM01285c + 23 MAM01307c + 17 MAM01365c + 5 MAM01369c + 16 MAM01370c + 30 MAM01974c + 19 MAM01975c + 11 MAM01986c + 273 MAM02039c + 6 MAM02125c + 41 MAM02360c + 22 MAM02426c + 4 MAM02471c + 8 MAM02724c + 266 MAM02751c + 10 MAM02770c + 16 MAM02896c + 12 MAM02993c + 5 MAM03089c + 7 MAM03101c + 15 MAM03135c	Protein degradation		MAM00798x	3-hydroxypristanoyl-CoA		0	1000		mrm2
1296	MAR05284	MAM01350l + 266 MAM01371l + 532 MAM02040l -> 266 MAM01285l + 23 MAM01307l + 17 MAM01365l + 5 MAM01369l + 16 MAM01370l + 30 MAM01974l + 19 MAM01975l + 11 MAM01986l + 273 MAM02039l + 6 MAM02125l + 41 MAM02360l + 22 MAM02426l + 4 MAM02471l + 8 MAM02724l + 266 MAM02751l + 10 MAM02770l + 16 MAM02896l + 12 MAM02993l + 5 MAM03089l + 7 MAM03101l + 15 MAM03135l	Protein degradation		MAM00799m	3-hydroxypropionyl-CoA		0	1000		mrm3a
1297	MAR05285	284 MAM01371l + 568 MAM02040l + MAM02935l -> 284 MAM01285l + 21 MAM01307l + 20 MAM01365l + 11 MAM01369l + 10 MAM01370l + 5 MAM01628l + 22 MAM01974l + 17 MAM01975l + 21 MAM01986l + 277 MAM02039l + 6 MAM02125l + 10 MAM02184l + 31 MAM02360l + 19 MAM02426l + 12 MAM02471l + 6 MAM02724l + 284 MAM02751l + 12 MAM02770l + 20 MAM02896l + 12 MAM02993l + 5 MAM03089l + 4 MAM03101l + 21 MAM03135l	Protein degradation		MAM00800c	3-hydroxytetracosanoyl-CoA		0	1000		mrpl58
1298	MAR05286	192 MAM01371l + MAM02012l + 384 MAM02040l -> 192 MAM01285l + 10 MAM01307l + 4 MAM01365l + 3 MAM01369l + 9 MAM01370l + 8 MAM01628l + 11 MAM01974l + 4 MAM01975l + 13 MAM01986l + 197 MAM02039l + 3 MAM02125l + 12 MAM02184l + 28 MAM02360l + 11 MAM02426l + 4 MAM02471l + 5 MAM02724l + 192 MAM02751l + 19 MAM02770l + 20 MAM02896l + 10 MAM02993l + 3 MAM03089l + 4 MAM03101l + 12 MAM03135l	Protein degradation		MAM00800x	3-hydroxytetracosanoyl-CoA		0	1000		msmo1
1299	MAR05287	MAM01358l + 324 MAM01371l + 648 MAM02040l -> 324 MAM01285l + 38 MAM01307l + 23 MAM01365l + 5 MAM01369l + 14 MAM01370l + 6 MAM01628l + 15 MAM01974l + 7 MAM01975l + 28 MAM01986l + 316 MAM02039l + 10 MAM02125l + 6 MAM02184l + 37 MAM02360l + 14 MAM02426l + 14 MAM02471l + 10 MAM02724l + 324 MAM02751l + 26 MAM02770l + 25 MAM02896l + 10 MAM02993l + 3 MAM03089l + 14 MAM03101l + 20 MAM03135l	Protein degradation		MAM00801x	3-hydroxy-THA-CoA		0	1000		msra
1300	MAR05288	349 MAM01371c + MAM01996c + 698 MAM02040c -> 349 MAM01285c + 22 MAM01307c + 12 MAM01365c + 12 MAM01369c + 26 MAM01370c + 6 MAM01628c + 15 MAM01974c + 14 MAM01975c + 18 MAM01986c + 360 MAM02039c + 9 MAM02125c + 12 MAM02184c + 39 MAM02360c + 18 MAM02426c + 8 MAM02471c + 20 MAM02724c + 349 MAM02751c + 15 MAM02770c + 31 MAM02896c + 25 MAM02993c + 7 MAM03089c + 13 MAM03101c + 28 MAM03135c	Protein degradation		MAM00802c	3-hydroxytricosanoyl-CoA		0	1000		mt-atp6
1301	MAR05289	467 MAM01371l + 934 MAM02040l + MAM02757l -> 467 MAM01285l + 31 MAM01307l + 19 MAM01365l + 19 MAM01369l + 27 MAM01370l + 19 MAM01628l + 34 MAM01974l + 16 MAM01975l + 28 MAM01986l + 476 MAM02039l + 13 MAM02125l + 29 MAM02184l + 47 MAM02360l + 33 MAM02426l + 15 MAM02471l + 22 MAM02724l + 467 MAM02751l + 20 MAM02770l + 37 MAM02896l + 18 MAM02993l + 14 MAM03101l + 27 MAM03135l	Protein degradation		MAM00803c	3-hydroxytridecanoyl-[ACP]		0	1000		mt-co1
1302	MAR05290	MAM01352l + 4562 MAM01371l + 9124 MAM02040l -> 4562 MAM01285l + 276 MAM01307l + 150 MAM01365l + 245 MAM01369l + 234 MAM01370l + 24 MAM01628l + 297 MAM01974l + 231 MAM01975l + 207 MAM01986l + 4587 MAM02039l + 114 MAM02125l + 287 MAM02184l + 536 MAM02360l + 356 MAM02426l + 79 MAM02471l + 224 MAM02724l + 4562 MAM02751l + 171 MAM02770l + 393 MAM02896l + 299 MAM02993l + 37 MAM03089l + 153 MAM03101l + …	Protein degradation		MAM00804m	3-hydroxytridecanoyl-CoA		0	1000		mt-co3
1303	MAR05291	474 MAM01371l + 948 MAM02040l + MAM02414l -> 474 MAM01285l + 34 MAM01307l + 22 MAM01365l + 20 MAM01369l + 22 MAM01370l + 10 MAM01628l + 31 MAM01974l + 13 MAM01975l + 32 MAM01986l + 470 MAM02039l + 16 MAM02125l + 25 MAM02184l + 38 MAM02360l + 35 MAM02426l + 7 MAM02471l + 21 MAM02724l + 474 MAM02751l + 20 MAM02770l + 43 MAM02896l + 25 MAM02993l + 9 MAM03089l + 17 MAM03101l + 35 MAM03135l	Protein degradation		MAM00805c	3-hydroxyundecanoyl-[ACP]		0	1000		mt-cyb
1304	MAR09817	104 MAM01371c + 208 MAM02040c + MAM02990c -> 104 MAM01285c + 8 MAM01307c + 3 MAM01369c + 7 MAM01370c + 5 MAM01628c + 10 MAM01974c + 5 MAM01975c + 5 MAM01986c + 109 MAM02039c + MAM02125c + 4 MAM02184c + 6 MAM02360c + 12 MAM02426c + 3 MAM02471c + 9 MAM02724c + 104 MAM02751c + 3 MAM02770c + 7 MAM02896c + 4 MAM02993c + MAM03089c + MAM03101c + 11 MAM03135c	Protein degradation		MAM00806m	3-hydroxyundecanoyl-CoA		0	1000		mt-nd1
1305	MAR09818	165 MAM01371c + 330 MAM02040c + MAM02487c -> 165 MAM01285c + 11 MAM01307c + 9 MAM01365c + 4 MAM01369c + 12 MAM01370c + 3 MAM01628c + 6 MAM01974c + 10 MAM01975c + 10 MAM01986c + 163 MAM02039c + 3 MAM02125c + 9 MAM02184c + 15 MAM02360c + 11 MAM02426c + 4 MAM02471c + 6 MAM02724c + 165 MAM02751c + 12 MAM02770c + 8 MAM02896c + 12 MAM02993c + 2 MAM03089c + 2 MAM03101c + 17 MAM03135c	Protein degradation		MAM00807c	3-iodo-L-tyrosine		0	1000		mt-nd2
1306	MAR05407	MAM01596e + MAM02040e <=> MAM01421e	Miscellaneous		MAM00808c	3-isoLM1		-1000	1000		mt-nd3
1307	MAR03851	MAM00919c + MAM02040c -> MAM02039c + MAM02819c + MAM02949c	Sulfur metabolism		MAM00809c	3-keto-4-methylzymosterol		0	1000		mt-nd4
1308	MAR03861	MAM00918c + MAM01306c + MAM02039c -> MAM00919c + MAM01974c	Sulfur metabolism		MAM00810e	3-keto-beta-D-galactose		0	1000		mt-nd4l
1309	MAR03866	MAM00919m + MAM02040m -> MAM02039m + MAM02819m + MAM02949m	Sulfur metabolism		MAM00811c	3-keto-eicosa-8,11,14,17-all-cis-tetraenoyl-CoA		0	1000		mt-nd5
1310	MAR03915	MAM02877c + MAM02980c -> MAM01115c + MAM02871c	Sulfur metabolism		MAM00812e	3-ketolactose		0	1000		mt-nd6
1311	MAR04084	MAM02040c + MAM02681c -> MAM01334c + MAM02751c	Sulfur metabolism		MAM00813x	3-ketopristanoyl-CoA		0	1000		mtap
1312	MAR04187	MAM02040c + MAM02682c -> MAM01283c + MAM02751c	Sulfur metabolism		MAM00814x	3-keto-THA-CoA		0	1000		mtfmt
1313	MAR04188	2 MAM02039c + 4 MAM02555c + MAM02682c -> MAM01267c + 3 MAM02040c + 4 MAM02554c + MAM02681c	Sulfur metabolism		MAM00815c	3-mercaptolactate		0	1000		mthfd1a
1314	MAR04701	MAM01708c + MAM02039c + MAM02871c -> MAM02877c + MAM02880c	Sulfur metabolism		MAM00816c	3-mercaptolactate-cysteine-disulfide		0	1000		mthfd1l
1315	MAR04840	MAM02040c + MAM02043c -> 2 MAM02039c + MAM02042c + MAM02946c	Sulfur metabolism		MAM00816e	3-mercaptolactate-cysteine-disulfide		0	1000		mthfd2
1316	MAR04842	MAM02877c -> MAM01266c + MAM02871c	Sulfur metabolism		MAM00817m	3-methoxy-4-hydroxy-5-all-trans-decaprenylbenzoate		0	1000		mthfd2l
1317	MAR08662	MAM01597m + MAM02034m + MAM02191m <=> MAM01948m + MAM02192m + MAM02751m	C5-branched dibasic acid metabolism		MAM00818c	3-methoxy-4-hydroxyphenylacetaldehyde		-1000	1000		mthfr
1318	MAR08663	MAM01285m + MAM02192m + MAM02751m <=> MAM01371m + MAM01597m + MAM02191m	C5-branched dibasic acid metabolism		MAM00819c	3-methoxy-4-hydroxyphenylethyleneglycol		-1000	1000		mthfs
1319	MAR08664	MAM00084m <=> MAM02040m + MAM02192m	C5-branched dibasic acid metabolism		MAM00820c	3-methoxy-4-hydroxyphenylglycolaldehyde		-1000	1000		mtm1
1320	MAR08665	MAM00084m <=> MAM02040m + MAM02466m	C5-branched dibasic acid metabolism		MAM00821c	3-methoxytyramine		-1000	1000		mtmr12
1321	MAR08666	MAM00084m -> MAM01261m + MAM02819m	C5-branched dibasic acid metabolism		MAM00822c	3-methyl-2-oxobutanoate-dehydrogenase		0	1000		mtmr14
1322	MAR08667	MAM01285m + MAM02466m + MAM02751m <=> MAM01371m + MAM01597m + MAM02465m	C5-branched dibasic acid metabolism		MAM00823c	3-methyl-2-oxobutanoate-dehydrogenase-phosphate		-1000	1000		mtmr1b
1323	MAR08668	MAM01597m + MAM02034m + MAM02465m <=> MAM01948m + MAM02466m + MAM02751m	C5-branched dibasic acid metabolism		MAM00824c	3-methyl-2-oxobutyrate		-1000	1000		mtmr2
1324	MAR08669	MAM02040m + MAM02466m -> MAM01261m + MAM02819m	C5-branched dibasic acid metabolism		MAM00824m	3-methyl-2-oxobutyrate		0	1000		mtmr6
1325	MAR00710	MAM02183c + MAM02554c -> MAM01306c + MAM01596c + MAM02555c	Tricarboxylic acid cycle and glyoxylate/dicarboxylate metabolism		MAM00825m	3-methylcrotonoylglycine		0	1000		mtmr7a
1326	MAR03787	MAM01253m + MAM02944m -> MAM01255m + MAM02943m	Tricarboxylic acid cycle and glyoxylate/dicarboxylate metabolism		MAM00826m	3-methylcrotonyl-CoA		0	1000		mtmr7b
1327	MAR03957	MAM02183m + MAM02552m -> MAM01306m + MAM01596m + MAM02553m	Tricarboxylic acid cycle and glyoxylate/dicarboxylate metabolism		MAM00827m	3-methylglutaconyl-CoA		0	1000		mtmr8
1328	MAR03958	MAM02183m + MAM02554m -> MAM01306m + MAM01596m + MAM02555m	Tricarboxylic acid cycle and glyoxylate/dicarboxylate metabolism		MAM00828c	3-monoiodo-L-thyronine		0	1000		mtpap
1329	MAR04111	MAM02039c + MAM02662c -> MAM01306c + MAM01596c	Tricarboxylic acid cycle and glyoxylate/dicarboxylate metabolism		MAM00828r	3-monoiodo-L-thyronine		0	1000		mtr
1330	MAR04112	MAM02039m + MAM02662m -> MAM01306m + MAM01596m	Tricarboxylic acid cycle and glyoxylate/dicarboxylate metabolism		MAM00829c	3-monoiodo-L-thyronine-4-O-sulfate		0	1000		mtrex
1331	MAR04113	MAM02039x + MAM02662x -> MAM01306x + MAM01596x	Tricarboxylic acid cycle and glyoxylate/dicarboxylate metabolism		MAM00830c	3-O-methyldopa		0	1000		mtrr
1332	MAR04139	MAM02039c + MAM02553c + MAM02633c <=> MAM02439c + MAM02552c	Tricarboxylic acid cycle and glyoxylate/dicarboxylate metabolism		MAM00831m	3-oxo-(2S)-methylisocapryloyl-CoA		-1000	1000		mttp
1333	MAR04141	MAM02039m + MAM02553m + MAM02633m <=> MAM02439m + MAM02552m	Tricarboxylic acid cycle and glyoxylate/dicarboxylate metabolism		MAM00832x	3-oxo-(2S,6R,10R)-trimethyl-hendecanoyl-CoA		-1000	1000		mul1b
1334	MAR04145	MAM01587m + MAM01597m + MAM02039m <=> MAM01261m + MAM02040m + MAM02633m	Tricarboxylic acid cycle and glyoxylate/dicarboxylate metabolism		MAM00833x	3-oxo-(4R,8R,12R)-trimethyl-tridecanoyl-CoA		-1000	1000		mvda
1335	MAR04147	MAM01597m + MAM02034m + MAM02943m <=> MAM01948m + MAM02751m + MAM02944m	Tricarboxylic acid cycle and glyoxylate/dicarboxylate metabolism		MAM00834m	3-oxo-(6Z,9Z,12Z)-octadecatrienoyl-CoA		-1000	1000		mvk
1336	MAR04149	MAM01371c + MAM01587c + MAM01597c -> MAM01261c + MAM01285c + MAM02633c + MAM02751c	Tricarboxylic acid cycle and glyoxylate/dicarboxylate metabolism		MAM00834x	3-oxo-(6Z,9Z,12Z)-octadecatrienoyl-CoA		0	1000		mybbp1a
1337	MAR04152	MAM01285m + MAM02751m + MAM02944m <=> MAM01371m + MAM01597m + MAM02943m	Tricarboxylic acid cycle and glyoxylate/dicarboxylate metabolism		MAM00835c	3-oxo-10(R)-hydroxy-octadeca-(6E,8E,12Z)-trienoate		-1000	1000		mycbp2
1338	MAR04209	MAM01306m + MAM02039m + MAM02984m -> MAM00765m + MAM01596m	Tricarboxylic acid cycle and glyoxylate/dicarboxylate metabolism		MAM00835m	3-oxo-10(R)-hydroxy-octadeca-(6E,8E,12Z)-trienoate		0	1000		mylipa
1339	MAR04408	MAM01862c + MAM02040c <=> MAM02439c	Tricarboxylic acid cycle and glyoxylate/dicarboxylate metabolism		MAM00835x	3-oxo-10(R)-hydroxy-octadeca-(6E,8E,12Z)-trienoate		-1000	1000		mylk2
1340	MAR04410	MAM01862m + MAM02040m <=> MAM02439m	Tricarboxylic acid cycle and glyoxylate/dicarboxylate metabolism		MAM00836m	3-oxo-10(R)-hydroxy-octadeca-(6E,8E,12Z)-trienoyl-CoA		-1000	1000		mylk3
1341	MAR04454	MAM01587c <=> MAM02183c	Tricarboxylic acid cycle and glyoxylate/dicarboxylate metabolism		MAM00836x	3-oxo-10(R)-hydroxy-octadeca-(6E,8E,12Z)-trienoyl-CoA		-1000	1000		mylk4b
1342	MAR04456	MAM01587m <=> MAM02183m	Tricarboxylic acid cycle and glyoxylate/dicarboxylate metabolism		MAM00837c	3-oxo-10(S)-hydroxy-octadeca-(6E,8E,12Z)-trienoate		-1000	1000		mylkb
1343	MAR04458	MAM01580m + MAM02040m <=> MAM01587m	Tricarboxylic acid cycle and glyoxylate/dicarboxylate metabolism		MAM00837m	3-oxo-10(S)-hydroxy-octadeca-(6E,8E,12Z)-trienoate		-1000	1000		myo5b
1344	MAR04465	MAM02039c + MAM02154c + MAM02555c -> MAM01982c + MAM02554c	Tricarboxylic acid cycle and glyoxylate/dicarboxylate metabolism		MAM00837x	3-oxo-10(S)-hydroxy-octadeca-(6E,8E,12Z)-trienoate		0	1000		n6amt1
1345	MAR04585	MAM02039c + MAM02555c + MAM02662c <=> MAM02183c + MAM02554c	Tricarboxylic acid cycle and glyoxylate/dicarboxylate metabolism		MAM00838m	3-oxo-10(S)-hydroxy-octadeca-(6E,8E,12Z)-trienoyl-CoA		-1000	1000		naa10
1346	MAR04586	MAM02039m + MAM02555m + MAM02662m <=> MAM02183m + MAM02554m	Tricarboxylic acid cycle and glyoxylate/dicarboxylate metabolism		MAM00838x	3-oxo-10(S)-hydroxy-octadeca-(6E,8E,12Z)-trienoyl-CoA		-1000	1000		naa15b
1347	MAR04587	MAM02039x + MAM02555x + MAM02662x <=> MAM02183x + MAM02554x	Tricarboxylic acid cycle and glyoxylate/dicarboxylate metabolism		MAM00839c	3-oxo-11cis-docosenoyl-CoA		-1000	1000		naa20
1348	MAR04588	MAM02039m + MAM02553m + MAM02662m <=> MAM02183m + MAM02552m	Tricarboxylic acid cycle and glyoxylate/dicarboxylate metabolism		MAM00840c	3-oxo-11-cis-eicosenoyl-CoA		-1000	1000		naa30
1349	MAR04589	MAM01580m + MAM02040m <=> MAM02183m	Tricarboxylic acid cycle and glyoxylate/dicarboxylate metabolism		MAM00840m	3-oxo-11-cis-eicosenoyl-CoA		-1000	1000		naa40
1350	MAR04652	MAM01862m + MAM03102m <=> MAM02943m + MAM03103m	Tricarboxylic acid cycle and glyoxylate/dicarboxylate metabolism		MAM00840x	3-oxo-11-cis-eicosenoyl-CoA		-1000	1000		naa50
1351	MAR05294	MAM01587m -> MAM01252m + MAM02633m	Tricarboxylic acid cycle and glyoxylate/dicarboxylate metabolism		MAM00841m	3-oxo-11-cis-octadecenoyl-CoA		0	1000		nadk2
1352	MAR05297	MAM01306m + MAM01597m + MAM02552m -> MAM01596m + MAM02553m + MAM02944m	Tricarboxylic acid cycle and glyoxylate/dicarboxylate metabolism		MAM00841x	3-oxo-11-cis-octadecenoyl-CoA		0	1000		nadkb
1353	MAR06411	MAM01306m + MAM02039m + MAM02393m -> MAM01596m + MAM02934m	Tricarboxylic acid cycle and glyoxylate/dicarboxylate metabolism		MAM00842c	3-oxo-13cis-docosenoyl-CoA		0	1000		nadsyn1
1354	MAR06413	MAM00765m + MAM02393m -> MAM02934m + MAM02984m	Tricarboxylic acid cycle and glyoxylate/dicarboxylate metabolism		MAM00842m	3-oxo-13cis-docosenoyl-CoA		0	1000		nae1
1355	MAR06414	MAM01597m + MAM02934m <=> MAM01701m + MAM02944m	Tricarboxylic acid cycle and glyoxylate/dicarboxylate metabolism		MAM00842x	3-oxo-13cis-docosenoyl-CoA		-1000	1000		naga
1356	MAR07704	MAM02007x + MAM02040x + MAM02630x -> MAM02039x + MAM02041x + MAM02661x	Tricarboxylic acid cycle and glyoxylate/dicarboxylate metabolism		MAM00843c	3-oxo-13-cis-eicosenoyl-CoA		0	1000		nagk
1357	MAR07706	MAM01998x + MAM02630x -> MAM02007x + MAM02041x	Tricarboxylic acid cycle and glyoxylate/dicarboxylate metabolism		MAM00843m	3-oxo-13-cis-eicosenoyl-CoA		0	1000		naglu
1358	MAR08743	MAM01803m + MAM01862m <=> MAM01802m + MAM02943m	Tricarboxylic acid cycle and glyoxylate/dicarboxylate metabolism		MAM00843x	3-oxo-13-cis-eicosenoyl-CoA		-1000	1000		nagpa
1359	MAR08772	MAM01371c + MAM01759c -> MAM01285c + MAM01760c + MAM02039c	Tricarboxylic acid cycle and glyoxylate/dicarboxylate metabolism		MAM00844m	3-oxo-4(R),8-dimethyl-nonanoyl-CoA		0	1000		nags
1360	MAR08773	MAM01760c <=> MAM01690c + MAM01997c	Tricarboxylic acid cycle and glyoxylate/dicarboxylate metabolism		MAM00845m	3-oxo-4-methyl-pentanoyl-CoA		-1000	1000		nampt1
1361	MAR08774	MAM02039c + MAM02154c -> MAM01596c + MAM01997c	Tricarboxylic acid cycle and glyoxylate/dicarboxylate metabolism		MAM00846m	3-oxo-5(S),12(R)-dihydroxy-eicosa-8-trans-6,14-cis-trienoyl-CoA		0	1000		nanp
1362	MAR08775	MAM01997c + MAM02040c + MAM02552c -> MAM01998c + 2 MAM02039c + MAM02553c	Tricarboxylic acid cycle and glyoxylate/dicarboxylate metabolism		MAM00846x	3-oxo-5(S),12(R)-dihydroxy-eicosa-8-trans-6,14-cis-trienoyl-CoA		0	1000		nansa
1363	MAR08777	MAM02039m + MAM02154m -> MAM01596m + MAM01997m	Tricarboxylic acid cycle and glyoxylate/dicarboxylate metabolism		MAM00847m	3-oxo-6(R)-hydroxy-tetradec-8-cis-enoate		0	1000		naprt
1364	MAR08778	MAM01997m + MAM02040m + MAM02552m -> MAM01998m + 2 MAM02039m + MAM02553m	Tricarboxylic acid cycle and glyoxylate/dicarboxylate metabolism		MAM00848m	3-oxo-6(S)-hydroxy-tetradec-(8Z)-enoate		0	1000		napsa
1365	MAR08779	MAM02007m + MAM02039m + MAM02555m -> MAM01998m + MAM02554m	Tricarboxylic acid cycle and glyoxylate/dicarboxylate metabolism		MAM00849m	3-oxo-7-hexadecenoyl-CoA		0	1000		nars1
1366	MAR08780	MAM02007c + MAM02040c + MAM02552c -> 2 MAM02039c + MAM02553c + MAM02661c	Tricarboxylic acid cycle and glyoxylate/dicarboxylate metabolism		MAM00849x	3-oxo-7-hexadecenoyl-CoA		0	1000		nat10
1367	MAR08781	MAM01371c + MAM01982c -> MAM00674c + MAM01285c + MAM02039c	Tricarboxylic acid cycle and glyoxylate/dicarboxylate metabolism		MAM00850m	3-oxo-8(R)-hydroxy-hexadeca-(6E,10Z)-dienoate		0	1000		nat14
1368	MAR08782	MAM02039c + MAM02154c + MAM02553c -> MAM01982c + MAM02552c	Tricarboxylic acid cycle and glyoxylate/dicarboxylate metabolism		MAM00851m	3-oxo-8(S)-hydroxy-hexadeca-(6E,10Z)-dienoate		0	1000		nat15
1369	MAR03975	MAM02040r + MAM02759r -> MAM02039r + 2 MAM02751r	Oxidative phosphorylation		MAM00852c	3-oxo-9-cis-eicosenoyl-CoA		0	1000		nat16
1370	MAR03977	MAM02040c + MAM02759c -> MAM02039c + 2 MAM02751c	Oxidative phosphorylation		MAM00853x	3-oxo-all-cis-6,9,12,15,18-tetracosapentaenoyl-CoA		0	1000		nat8
1371	MAR03979	MAM02040x + MAM02759x -> MAM02039x + 2 MAM02751x	Oxidative phosphorylation		MAM00854m	3-oxo-cis,cis-5,8-tetradecadienoyl-CoA		0	1000		nat8l
1372	MAR06911	MAM01803m + MAM03103m <=> MAM01802m + MAM03102m	Oxidative phosphorylation		MAM00854x	3-oxo-cis,cis-5,8-tetradecadienoyl-CoA		-1000	1000		nat9
1373	MAR06912	MAM02040m + MAM02759m -> MAM02039m + 2 MAM02751m	Oxidative phosphorylation		MAM00855m	3-oxo-cis,cis-7,10-hexadecadienoyl-CoA		0	1000		ncoa1
1374	MAR06914	4 MAM01826m + 8 MAM02039m + MAM02630m -> 4 MAM01824m + 2 MAM02040m + 4 MAM02039i	Oxidative phosphorylation		MAM00855x	3-oxo-cis,cis-7,10-hexadecadienoyl-CoA		0	1000		ncoa2
1375	MAR06916	MAM01285m + MAM02751m + 3 MAM02039i -> MAM01371m + 2 MAM02039m + MAM02040m	Oxidative phosphorylation		MAM00856c	3-oxo-cis-15-tetracosaenoyl-CoA		0	1000		ncoa3
1376	MAR06918	2 MAM01824m + 2 MAM02039m + MAM03102m -> 2 MAM01826m + MAM03103m + 4 MAM02039i	Oxidative phosphorylation		MAM00856x	3-oxo-cis-15-tetracosaenoyl-CoA		0	1000		ncoa6
1377	MAR06921	5 MAM02039m + MAM02553m + MAM03103m -> MAM02552m + MAM03102m + 4 MAM02039i	Oxidative phosphorylation		MAM00857c	3-oxodecanoyl-[ACP]		0	1000		ncor1
1378	MAR03960	2 MAM02039c + 2 MAM02631c -> MAM02041c + MAM02630c	ROS detoxification		MAM00858m	3-oxodecanoyl-CoA		0	1000		ncor2
1379	MAR03980	2 MAM02041c -> 2 MAM02040c + MAM02630c	ROS detoxification		MAM00858x	3-oxodecanoyl-CoA		0	1000		ndc1
1380	MAR03982	2 MAM02041m -> 2 MAM02040m + MAM02630m	ROS detoxification		MAM00859c	3-oxo-dihomo-gamma-linolenoyl-CoA		0	1000		ndnl2
1381	MAR04767	MAM01396r + MAM01397r -> 2 MAM01398r	ROS detoxification		MAM00859m	3-oxo-dihomo-gamma-linolenoyl-CoA		0	1000		ndst1a
1382	MAR06608	MAM02147c <=> MAM02149c	ROS detoxification		MAM00859x	3-oxo-dihomo-gamma-linolenoyl-CoA		-1000	1000		ndst1b
1383	MAR08409	2 MAM02039e + 2 MAM02631e -> MAM02041e + MAM02630e	ROS detoxification		MAM00860c	3-oxodocasa-cis,cis-13,16-dienoyl-CoA		0	1000		ndst2b
1384	MAR08410	2 MAM02039m + 2 MAM02631m -> MAM02041m + MAM02630m	ROS detoxification		MAM00861c	3-oxo-docosa-10,13,16,19-all-cis-tetraenoyl-CoA		0	1000		ndst3
1385	MAR08413	2 MAM02039n + 2 MAM02631n -> MAM02041n + MAM02630n	ROS detoxification		MAM00862c	3-oxo-docosa-13,16,19-all-cis-trienoyl-CoA		0	1000		ndufa1
1386	MAR08415	2 MAM02039x + 2 MAM02631x -> MAM02041x + MAM02630x	ROS detoxification		MAM00863c	3-oxo-docosa-7,10,13,16,19-all-cis-pentaenoyl-CoA		0	1000		ndufa10
1387	MAR00156	MAM01334c + MAM01412c + MAM02759c <=> MAM01371c + MAM01410c + MAM01597c	Fatty acid activation (cytosolic)		MAM00864c	3-oxo-docosa-7,10,13,16-all-cis-tetraenoyl-CoA		-1000	1000		ndufa11
1388	MAR00165	MAM01334c + MAM02694c + MAM02759c <=> MAM01371c + MAM01597c + MAM03134c	Fatty acid activation (cytosolic)		MAM00865c	3-oxo-docosa-cis,cis,cis-10,13,16-trienoyl-CoA		-1000	1000		ndufa12
1389	MAR00168	MAM01334c + MAM02122c + MAM02759c <=> MAM01371c + MAM01597c + MAM02120c	Fatty acid activation (cytosolic)		MAM00866c	3-oxodocosanoyl-CoA		-1000	1000		ndufa13
1390	MAR00171	MAM01334c + MAM02107c + MAM02759c <=> MAM01371c + MAM01597c + MAM02108c	Fatty acid activation (cytosolic)		MAM00866m	3-oxodocosanoyl-CoA		-1000	1000		ndufa2
1391	MAR00174	MAM01334c + MAM02644c + MAM02759c <=> MAM01371c + MAM01597c + MAM02642c	Fatty acid activation (cytosolic)		MAM00866x	3-oxodocosanoyl-CoA		-1000	1000		ndufa3
1392	MAR00177	MAM01334c + MAM02616c + MAM02759c <=> MAM01371c + MAM01597c + MAM02614c	Fatty acid activation (cytosolic)		MAM00867c	3-oxododecanoyl-[ACP]		-1000	1000		ndufa4b
1393	MAR00180	MAM01334c + MAM01650c + MAM02759c <=> MAM01371c + MAM01597c + MAM01648c	Fatty acid activation (cytosolic)		MAM00868m	3-oxododecanoyl-CoA		-1000	1000		ndufa5
1394	MAR00184	MAM01334c + MAM02759c + MAM03116c <=> MAM01371c + MAM01597c + MAM03117c	Fatty acid activation (cytosolic)		MAM00868x	3-oxododecanoyl-CoA		-1000	1000		ndufa6
1395	MAR00188	MAM01334c + MAM02345c + MAM02759c <=> MAM01371c + MAM01597c + MAM02344c	Fatty acid activation (cytosolic)		MAM00869c	3-oxoeicosa-cis,cis,cis-11,14,17-trienoyl-CoA		-1000	1000		ndufa8
1396	MAR00192	MAM01334c + MAM02759c + MAM03050c <=> MAM01371c + MAM01597c + MAM03051c	Fatty acid activation (cytosolic)		MAM00870c	3-oxoeicosa-cis,cis-11,14-dienoyl-CoA		-1000	1000		ndufa9a
1397	MAR00196	MAM01334c + MAM02495c + MAM02759c <=> MAM01371c + MAM01597c + MAM02494c	Fatty acid activation (cytosolic)		MAM00871c	3-oxo-eicosadienoyl-CoA		-1000	1000		ndufab1b
1398	MAR00200	MAM00128c + MAM01371c + MAM01597c <=> MAM00129c + MAM01334c + MAM02759c	Fatty acid activation (cytosolic)		MAM00872c	3-oxoeicosanoyl-CoA		-1000	1000		ndufaf5
1399	MAR00204	MAM00117c + MAM01371c + MAM01597c <=> MAM00118c + MAM01334c + MAM02759c	Fatty acid activation (cytosolic)		MAM00872m	3-oxoeicosanoyl-CoA		-1000	1000		ndufb10
1400	MAR00209	MAM01141c + MAM01334c + MAM02759c <=> MAM01371c + MAM01597c + MAM02745c	Fatty acid activation (cytosolic)		MAM00872x	3-oxoeicosanoyl-CoA		-1000	1000		ndufb11
1401	MAR00213	MAM01334c + MAM02689c + MAM02759c <=> MAM01371c + MAM01597c + MAM02690c	Fatty acid activation (cytosolic)		MAM00873c	3-oxoheneicosanoyl-CoA		-1000	1000		ndufb2
1402	MAR00217	MAM01334c + MAM02678c + MAM02759c <=> MAM01371c + MAM01597c + MAM02674c	Fatty acid activation (cytosolic)		MAM00873m	3-oxoheneicosanoyl-CoA		-1000	1000		ndufb3
1403	MAR00226	MAM01334c + MAM02677c + MAM02759c <=> MAM01371c + MAM01597c + MAM02675c	Fatty acid activation (cytosolic)		MAM00874c	3-oxoheptadecanoyl-[ACP]		-1000	1000		ndufb4
1404	MAR00233	MAM01191c + MAM01334c + MAM02759c <=> MAM01197c + MAM01371c + MAM01597c	Fatty acid activation (cytosolic)		MAM00875m	3-oxoheptadecanoyl-CoA		-1000	1000		ndufb5
1405	MAR00237	MAM01334c + MAM02101c + MAM02759c <=> MAM01371c + MAM01597c + MAM02456c	Fatty acid activation (cytosolic)		MAM00876c	3-oxoheptanoyl-[ACP]		-1000	1000		ndufb6
1406	MAR00241	MAM00003c + MAM01371c + MAM01597c <=> MAM00004c + MAM01334c + MAM02759c	Fatty acid activation (cytosolic)		MAM00877m	3-oxoheptanoyl-CoA		-1000	1000		ndufb7
1407	MAR00245	MAM01237c + MAM01334c + MAM02759c <=> MAM01238c + MAM01371c + MAM01597c	Fatty acid activation (cytosolic)		MAM00878c	3-oxohexacosanoyl-CoA		-1000	1000		ndufb8
1408	MAR00249	MAM01334c + MAM02759c + MAM02941c <=> MAM01371c + MAM01597c + MAM02938c	Fatty acid activation (cytosolic)		MAM00878x	3-oxohexacosanoyl-CoA		-1000	1000		ndufb9
1409	MAR00255	MAM00019c + MAM01371c + MAM01597c <=> MAM00020c + MAM01334c + MAM02759c	Fatty acid activation (cytosolic)		MAM00879c	3-oxo-hexacosenoyl-CoA		-1000	1000		ndufc1
1410	MAR00259	MAM01334c + MAM01586c + MAM02759c <=> MAM01371c + MAM01585c + MAM01597c	Fatty acid activation (cytosolic)		MAM00879x	3-oxo-hexacosenoyl-CoA		-1000	1000		ndufc2
1411	MAR00263	MAM01371c + MAM01597c + MAM02646c -> MAM01334c + MAM02647c + MAM02759c	Fatty acid activation (cytosolic)		MAM00880c	3-oxohexadecanoyl-[ACP]		0	1000		ndufs1
1412	MAR00267	MAM00127c + MAM01334c + MAM02759c <=> MAM01371c + MAM01597c + MAM01778c	Fatty acid activation (cytosolic)		MAM00881c	3-oxohexanoyl-[ACP]		-1000	1000		ndufs2
1413	MAR00271	MAM00020c + MAM01334c + MAM02759c <=> MAM00115c + MAM01371c + MAM01597c	Fatty acid activation (cytosolic)		MAM00882m	3-oxohexanoyl-CoA		-1000	1000		ndufs3
1414	MAR00275	MAM00104c + MAM01371c + MAM01597c <=> MAM00106c + MAM01334c + MAM02759c	Fatty acid activation (cytosolic)		MAM00882x	3-oxohexanoyl-CoA		-1000	1000		ndufs4
1415	MAR00279	MAM01334c + MAM02612c + MAM02759c <=> MAM01371c + MAM01597c + MAM02613c	Fatty acid activation (cytosolic)		MAM00883m	3-oxolaur-6-cis-enoyl-CoA		-1000	1000		ndufs5
1416	MAR00283	MAM01334c + MAM01773c + MAM02759c <=> MAM01371c + MAM01597c + MAM01771c	Fatty acid activation (cytosolic)		MAM00883x	3-oxolaur-6-cis-enoyl-CoA		-1000	1000		ndufs6
1417	MAR00289	MAM00017c + MAM01371c + MAM01597c <=> MAM00018c + MAM01334c + MAM02759c	Fatty acid activation (cytosolic)		MAM00884m	3-oxolinoleoyl-CoA		-1000	1000		ndufs7
1418	MAR00293	MAM00007c + MAM01334c + MAM02759c <=> MAM01371c + MAM01584c + MAM01597c	Fatty acid activation (cytosolic)		MAM00884x	3-oxolinoleoyl-CoA		-1000	1000		ndufs8a
1419	MAR00297	MAM01235c + MAM01371c + MAM01597c <=> MAM01236c + MAM01334c + MAM02759c	Fatty acid activation (cytosolic)		MAM00885m	3-oxomyrist-5-enoyl-CoA		-1000	1000		ndufv1
1420	MAR00301	MAM00123c + MAM01334c + MAM02759c <=> MAM01207c + MAM01371c + MAM01597c	Fatty acid activation (cytosolic)		MAM00885x	3-oxomyrist-5-enoyl-CoA		-1000	1000		ndufv2
1421	MAR00305	MAM00101c + MAM01334c + MAM02759c <=> MAM01371c + MAM01597c + MAM02457c	Fatty acid activation (cytosolic)		MAM00886m	3-oxomyrist-7-enoyl-CoA		-1000	1000		ndufv3
1422	MAR00309	MAM01334c + MAM02052c + MAM02759c <=> MAM01371c + MAM01597c + MAM02053c	Fatty acid activation (cytosolic)		MAM00886x	3-oxomyrist-7-enoyl-CoA		-1000	1000		nedd4a
1423	MAR00313	MAM01334c + MAM01725c + MAM02759c <=> MAM01371c + MAM01373c + MAM01597c	Fatty acid activation (cytosolic)		MAM00887c	3-oxononadecanoyl-CoA		-1000	1000		nedd4l
1424	MAR00319	MAM00016c + MAM01334c + MAM02759c <=> MAM01371c + MAM01583c + MAM01597c	Fatty acid activation (cytosolic)		MAM00887m	3-oxononadecanoyl-CoA		-1000	1000		neu1
1425	MAR00323	MAM00006c + MAM01334c + MAM02759c <=> MAM01371c + MAM01582c + MAM01597c	Fatty acid activation (cytosolic)		MAM00888c	3-oxononanoyl-[ACP]		-1000	1000		neu3.5
1426	MAR00327	MAM01334c + MAM02759c + MAM03047c <=> MAM01371c + MAM01597c + MAM03045c	Fatty acid activation (cytosolic)		MAM00889m	3-oxononanoyl-CoA		-1000	1000		neu4
1427	MAR00331	MAM01334c + MAM02759c + MAM02971c <=> MAM01371c + MAM01597c + MAM02385c	Fatty acid activation (cytosolic)		MAM00890c	3-oxooctadecanoyl-CoA		-1000	1000		neurl1aa
1428	MAR00337	MAM00025c + MAM01334c + MAM02759c <=> MAM01371c + MAM01597c + MAM02564c	Fatty acid activation (cytosolic)		MAM00890m	3-oxooctadecanoyl-CoA		-1000	1000		neurl1b
1429	MAR00341	MAM01334c + MAM02110c + MAM02759c <=> MAM01371c + MAM01432c + MAM01597c	Fatty acid activation (cytosolic)		MAM00890x	3-oxooctadecanoyl-CoA		-1000	1000		ngly1
1430	MAR00345	MAM01334c + MAM02112c + MAM02759c <=> MAM01371c + MAM01597c + MAM03153c	Fatty acid activation (cytosolic)		MAM00891c	3-oxooctanoyl-[ACP]		-1000	1000		nit2
1431	MAR00349	MAM01334c + MAM02390c + MAM02759c <=> MAM01371c + MAM01597c + MAM02389c	Fatty acid activation (cytosolic)		MAM00892m	3-oxooctanoyl-CoA		-1000	1000		nktr
1432	MAR00353	MAM00108c + MAM01334c + MAM02759c <=> MAM01371c + MAM01597c + MAM02939c	Fatty acid activation (cytosolic)		MAM00892x	3-oxooctanoyl-CoA		-1000	1000		nln
1433	MAR00357	MAM00125c + MAM01334c + MAM02759c <=> MAM01371c + MAM01597c + MAM02648c	Fatty acid activation (cytosolic)		MAM00893m	3-oxooleoyl-CoA		-1000	1000		nme2a
1434	MAR00361	MAM00103c + MAM01334c + MAM02759c <=> MAM01371c + MAM01597c + MAM01784c	Fatty acid activation (cytosolic)		MAM00893x	3-oxooleoyl-CoA		-1000	1000		nme2b.1
1435	MAR00365	MAM00121c + MAM01334c + MAM02759c <=> MAM01371c + MAM01597c + MAM01741c	Fatty acid activation (cytosolic)		MAM00894m	3-oxopalmitoleoyl-CoA		-1000	1000		nme3
1436	MAR00369	MAM00135c + MAM01371c + MAM01597c <=> MAM00134c + MAM01334c + MAM02759c	Fatty acid activation (cytosolic)		MAM00894x	3-oxopalmitoleoyl-CoA		-1000	1000		nme4
1437	MAR00373	MAM00114c + MAM01371c + MAM01597c <=> MAM00113c + MAM01334c + MAM02759c	Fatty acid activation (cytosolic)		MAM00895m	3-oxopalmitoyl-CoA		-1000	1000		nme5
1438	MAR00377	MAM00095c + MAM01334c + MAM02759c <=> MAM01371c + MAM01597c + MAM01689c	Fatty acid activation (cytosolic)		MAM00895x	3-oxopalmitoyl-CoA		-1000	1000		nme6
1439	MAR00381	MAM00010c + MAM01371c + MAM01597c <=> MAM00012c + MAM01334c + MAM02759c	Fatty acid activation (cytosolic)		MAM00896c	3-oxopentadecanoyl-[ACP]		-1000	1000		nme7
1440	MAR00385	MAM00341c + MAM01371c + MAM01597c <=> MAM00343c + MAM01334c + MAM02759c	Fatty acid activation (cytosolic)		MAM00897m	3-oxopentadecanoyl-CoA		-1000	1000		nmnat1
1441	MAR00389	MAM00260c + MAM01371c + MAM01597c <=> MAM00262c + MAM01334c + MAM02759c	Fatty acid activation (cytosolic)		MAM00898c	3-oxopentanoyl-[ACP]		-1000	1000		nmnat2
1442	MAR00393	MAM00315c + MAM01371c + MAM01597c <=> MAM00317c + MAM01334c + MAM02759c	Fatty acid activation (cytosolic)		MAM00899m	3-oxopentanoyl-CoA		-1000	1000		nmnat3
1443	MAR00397	MAM01334c + MAM02391c + MAM02759c <=> MAM01371c + MAM01597c + MAM02387c	Fatty acid activation (cytosolic)		MAM00900m	3-oxopropanoate		-1000	1000		nmrk1
1444	MAR00401	MAM01334c + MAM01934c + MAM02759c <=> MAM01371c + MAM01597c + MAM01932c	Fatty acid activation (cytosolic)		MAM00901c	3-oxo-tetracosa-12,15,18,21-all-cis-tetraenoyl-CoA		-1000	1000		nmrk2
1445	MAR00405	MAM01334c + MAM01697c + MAM02759c <=> MAM01371c + MAM01597c + MAM01696c	Fatty acid activation (cytosolic)		MAM00902c	3-oxo-tetracosa-9,12,15,18,21-all-cis-pentaenoyl-CoA		-1000	1000		nmt1b
1446	MAR00409	MAM01334c + MAM01364c + MAM02759c <=> MAM01362c + MAM01371c + MAM01597c	Fatty acid activation (cytosolic)		MAM00903c	3-oxo-tetracosa-9,12,15,18-all-cis-tetraenoyl-CoA		-1000	1000		nmt2
1447	MAR00413	MAM00119c + MAM01334c + MAM02759c <=> MAM01291c + MAM01371c + MAM01597c	Fatty acid activation (cytosolic)		MAM00904c	3-oxotetracosanoyl-CoA		-1000	1000		nnt
1448	MAR00417	MAM00132c + MAM01371c + MAM01597c <=> MAM00131c + MAM01334c + MAM02759c	Fatty acid activation (cytosolic)		MAM00904x	3-oxotetracosanoyl-CoA		-1000	1000		nol9
1449	MAR00421	MAM00111c + MAM01371c + MAM01597c <=> MAM00110c + MAM01334c + MAM02759c	Fatty acid activation (cytosolic)		MAM00905c	3-oxotetradecanoyl-[ACP]		-1000	1000		nop2
1450	MAR00425	MAM00094c + MAM01371c + MAM01597c <=> MAM00093c + MAM01334c + MAM02759c	Fatty acid activation (cytosolic)		MAM00906m	3-oxotetradecanoyl-CoA		-1000	1000		nos1
1451	MAR00429	MAM00008c + MAM01371c + MAM01597c <=> MAM00009c + MAM01334c + MAM02759c	Fatty acid activation (cytosolic)		MAM00906x	3-oxotetradecanoyl-CoA		-1000	1000		nos2a
1452	MAR00433	MAM00021c + MAM01371c + MAM01597c <=> MAM00023c + MAM01334c + MAM02759c	Fatty acid activation (cytosolic)		MAM00907c	3-oxotricosanoyl-CoA		-1000	1000		nos2b
1453	MAR00437	MAM00264c + MAM01334c + MAM02759c <=> MAM00265c + MAM01371c + MAM01597c	Fatty acid activation (cytosolic)		MAM00908c	3-oxotridecanoyl-[ACP]		-1000	1000		npas2
1454	MAR02942	MAM01334r + MAM02345r + MAM02759r <=> MAM01371r + MAM01597r + MAM02344r	Fatty acid activation (endoplasmic reticular)		MAM00909m	3-oxotridecanoyl-CoA		-1000	1000		npc1
1455	MAR02943	MAM01334r + MAM02759r + MAM03050r <=> MAM01371r + MAM01597r + MAM03051r	Fatty acid activation (endoplasmic reticular)		MAM00910c	3-oxoundecanoyl-[ACP]		-1000	1000		npc1l1
1456	MAR02944	MAM01334r + MAM02495r + MAM02759r <=> MAM01371r + MAM01597r + MAM02494r	Fatty acid activation (endoplasmic reticular)		MAM00911m	3-oxoundecanoyl-CoA		-1000	1000		npepps
1457	MAR02945	MAM01141r + MAM01334r + MAM02759r <=> MAM01371r + MAM01597r + MAM02745r	Fatty acid activation (endoplasmic reticular)		MAM00912c	3-phosphoadenylylselenate		-1000	1000		npl
1458	MAR02946	MAM00128r + MAM01371r + MAM01597r <=> MAM00129r + MAM01334r + MAM02759r	Fatty acid activation (endoplasmic reticular)		MAM00913c	3-phospho-D-glycerate		-1000	1000		npr1a
1459	MAR02947	MAM00117r + MAM01371r + MAM01597r <=> MAM00118r + MAM01334r + MAM02759r	Fatty acid activation (endoplasmic reticular)		MAM00913m	3-phospho-D-glycerate		-1000	1000		nqo1
1460	MAR02948	MAM01334r + MAM02689r + MAM02759r <=> MAM01371r + MAM01597r + MAM02690r	Fatty acid activation (endoplasmic reticular)		MAM00914c	3-phosphonooxypyruvate		-1000	1000		nr1d1
1461	MAR02949	MAM01334r + MAM02678r + MAM02759r <=> MAM01371r + MAM01597r + MAM02674r	Fatty acid activation (endoplasmic reticular)		MAM00915c	3-phosphopolynucleotide		-1000	1000		nrf1
1462	MAR02951	MAM01191r + MAM01334r + MAM02759r <=> MAM01197r + MAM01371r + MAM01597r	Fatty acid activation (endoplasmic reticular)		MAM00916c	3-phosphoserine		-1000	1000		nsd1a
1463	MAR02952	MAM01334r + MAM02677r + MAM02759r <=> MAM01371r + MAM01597r + MAM02675r	Fatty acid activation (endoplasmic reticular)		MAM00917c	3-succinoylpyridine		-1000	1000		nsd1b
1464	MAR02954	MAM01334r + MAM02101r + MAM02759r <=> MAM01371r + MAM01597r + MAM02456r	Fatty acid activation (endoplasmic reticular)		MAM00918c	3-sulfinoalanine		-1000	1000		nsd2
1465	MAR02955	MAM00003r + MAM01371r + MAM01597r <=> MAM00004r + MAM01334r + MAM02759r	Fatty acid activation (endoplasmic reticular)		MAM00918m	3-sulfinoalanine		-1000	1000		nsd3
1466	MAR02956	MAM01237r + MAM01334r + MAM02759r <=> MAM01238r + MAM01371r + MAM01597r	Fatty acid activation (endoplasmic reticular)		MAM00919c	3-sulfinylpyruvic acid		-1000	1000		nsdhl
1467	MAR02957	MAM01334r + MAM02759r + MAM02941r <=> MAM01371r + MAM01597r + MAM02938r	Fatty acid activation (endoplasmic reticular)		MAM00919m	3-sulfinylpyruvic acid		-1000	1000		nsun3
1468	MAR02959	MAM01371r + MAM01597r + MAM02646r -> MAM01334r + MAM02647r + MAM02759r	Fatty acid activation (endoplasmic reticular)		MAM00920c	3-sulfopyruvate		0	1000		nsun4
1469	MAR02961	MAM00127r + MAM01334r + MAM02759r <=> MAM01371r + MAM01597r + MAM01778r	Fatty acid activation (endoplasmic reticular)		MAM00920m	3-sulfopyruvate		-1000	1000		nsun5
1470	MAR02962	MAM00019r + MAM01371r + MAM01597r <=> MAM00020r + MAM01334r + MAM02759r	Fatty acid activation (endoplasmic reticular)		MAM00921c	3-UMP		-1000	1000		nsun6
1471	MAR02963	MAM01334r + MAM01586r + MAM02759r <=> MAM01371r + MAM01585r + MAM01597r	Fatty acid activation (endoplasmic reticular)		MAM00922c	3-ureidoisobutyrate		-1000	1000		nt5c1ab
1472	MAR02964	MAM00104r + MAM01371r + MAM01597r <=> MAM00106r + MAM01334r + MAM02759r	Fatty acid activation (endoplasmic reticular)		MAM00923c	3-ureidopropionate		-1000	1000		nt5c1ba
1473	MAR02965	MAM01334r + MAM02612r + MAM02759r <=> MAM01371r + MAM01597r + MAM02613r	Fatty acid activation (endoplasmic reticular)		MAM00924c	4-(2-amino-3-hydroxyphenyl)-2,4-dioxobutanoate		-1000	1000		nt5c1bb
1474	MAR02966	MAM01334r + MAM01773r + MAM02759r <=> MAM01371r + MAM01597r + MAM01771r	Fatty acid activation (endoplasmic reticular)		MAM00925c	4-(2-amino-3-hydroxyphenyl)-4-oxobutanoic acid-O-glucoside		-1000	1000		nt5c2b
1475	MAR02967	MAM00007r + MAM01334r + MAM02759r <=> MAM01371r + MAM01584r + MAM01597r	Fatty acid activation (endoplasmic reticular)		MAM00926c	4-(2-aminophenyl)-2,4-dioxobutanoate		-1000	1000		nt5c3a
1476	MAR02968	MAM00017r + MAM01371r + MAM01597r <=> MAM00018r + MAM01334r + MAM02759r	Fatty acid activation (endoplasmic reticular)		MAM00927c	4-(methylnitrosamino)-1-(1-oxido-3-pyridinyl)-1-butanone		-1000	1000		nt5dc3
1477	MAR02969	MAM01235r + MAM01371r + MAM01597r <=> MAM01236r + MAM01334r + MAM02759r	Fatty acid activation (endoplasmic reticular)		MAM00928c	4-(methylnitrosamino)-1-(3-pyridyl)-1-butanol glucuronide		-1000	1000		nt5e
1478	MAR02970	MAM00123r + MAM01334r + MAM02759r <=> MAM01207r + MAM01371r + MAM01597r	Fatty acid activation (endoplasmic reticular)		MAM00929c	4-(methylnitrosamino)-1-(3-pyridyl)-1-butanol		-1000	1000		nt5m
1479	MAR02971	MAM00101r + MAM01334r + MAM02759r <=> MAM01371r + MAM01597r + MAM02457r	Fatty acid activation (endoplasmic reticular)		MAM00930c	4-(methylnitrosamino)-1-(3-pyridyl-N-oxide)-1-butanol		-1000	1000		ntan1
1480	MAR02972	MAM01334r + MAM02052r + MAM02759r <=> MAM01371r + MAM01597r + MAM02053r	Fatty acid activation (endoplasmic reticular)		MAM00931c	4-(nitrosoamino)-1-(3-pyridinyl)-1-butanone		-1000	1000		ntpcr
1481	MAR02973	MAM01334r + MAM01725r + MAM02759r <=> MAM01371r + MAM01373r + MAM01597r	Fatty acid activation (endoplasmic reticular)		MAM00932c	4-(n-nitrosomethylamino)-1-(3-pyridyl)-1-butanone		-1000	1000		nudt12
1482	MAR02974	MAM00016r + MAM01334r + MAM02759r <=> MAM01371r + MAM01583r + MAM01597r	Fatty acid activation (endoplasmic reticular)		MAM00932e	4-(n-nitrosomethylamino)-1-(3-pyridyl)-1-butanone		-1000	1000		nudt14
1483	MAR02975	MAM00006r + MAM01334r + MAM02759r <=> MAM01371r + MAM01582r + MAM01597r	Fatty acid activation (endoplasmic reticular)		MAM00933c	4(R),8-dimethyl-nonanoyl-CoA		-1000	1000		nudt2
1484	MAR02976	MAM01334r + MAM02759r + MAM03047r <=> MAM01371r + MAM01597r + MAM03045r	Fatty acid activation (endoplasmic reticular)		MAM00933m	4(R),8-dimethyl-nonanoyl-CoA		-1000	1000		nudt3b
1485	MAR02977	MAM01334r + MAM02759r + MAM02971r <=> MAM01371r + MAM01597r + MAM02385r	Fatty acid activation (endoplasmic reticular)		MAM00933x	4(R),8-dimethyl-nonanoyl-CoA		-1000	1000		nudt4a
1486	MAR02978	MAM00025r + MAM01334r + MAM02759r <=> MAM01371r + MAM01597r + MAM02564r	Fatty acid activation (endoplasmic reticular)		MAM00934m	4(R),8-dimethyl-trans-2-nonenoyl-CoA		-1000	1000		nudt5
1487	MAR02979	MAM01334r + MAM02110r + MAM02759r <=> MAM01371r + MAM01432r + MAM01597r	Fatty acid activation (endoplasmic reticular)		MAM00935m	4(R)-hydroxy-dodec-(6Z)-enoate		-1000	1000		nudt9
1488	MAR02980	MAM01334r + MAM02112r + MAM02759r <=> MAM01371r + MAM01597r + MAM03153r	Fatty acid activation (endoplasmic reticular)		MAM00936m	4(S)-hydroxy-dodec-(6Z)-enoate		-1000	1000		nup107
1489	MAR02981	MAM01334r + MAM02390r + MAM02759r <=> MAM01371r + MAM01597r + MAM02389r	Fatty acid activation (endoplasmic reticular)		MAM00937c	4,4-dimethyl-14alpha-formyl-5alpha-cholesta-8,24-dien-3beta-ol		-1000	1000		nup133
1490	MAR02982	MAM00108r + MAM01334r + MAM02759r <=> MAM01371r + MAM01597r + MAM02939r	Fatty acid activation (endoplasmic reticular)		MAM00938c	4,4-dimethyl-14alpha-formyl-5alpha-cholesta-8-en-3beta-ol		-1000	1000		nup153
1491	MAR02983	MAM00125r + MAM01334r + MAM02759r <=> MAM01371r + MAM01597r + MAM02648r	Fatty acid activation (endoplasmic reticular)		MAM00939c	4,4-dimethyl-14alpha-hydroxymethyl-5alpha-cholesta-8,24-dien-3beta-ol		-1000	1000		nup155
1492	MAR02984	MAM00103r + MAM01334r + MAM02759r <=> MAM01371r + MAM01597r + MAM01784r	Fatty acid activation (endoplasmic reticular)		MAM00940c	4,4-dimethyl-14alpha-hydroxymethyl-5alpha-cholesta-8-en-3beta-ol		-1000	1000		nup160
1493	MAR02985	MAM00121r + MAM01334r + MAM02759r <=> MAM01371r + MAM01597r + MAM01741r	Fatty acid activation (endoplasmic reticular)		MAM00941c	4,4-dimethyl-5alpha-cholesta-8,14,24-trien-3beta-ol		-1000	1000		nup188
1494	MAR02986	MAM00135r + MAM01371r + MAM01597r <=> MAM00134r + MAM01334r + MAM02759r	Fatty acid activation (endoplasmic reticular)		MAM00942c	4,4-dimethyl-5alpha-cholesta-8,14-dien-3-beta-ol		-1000	1000		nup205
1495	MAR02987	MAM00114r + MAM01371r + MAM01597r <=> MAM00113r + MAM01334r + MAM02759r	Fatty acid activation (endoplasmic reticular)		MAM00943c	4,4-dimethyl-5alpha-cholesta-8-en-3-beta-ol		-1000	1000		nup210
1496	MAR02988	MAM00095r + MAM01334r + MAM02759r <=> MAM01371r + MAM01597r + MAM01689r	Fatty acid activation (endoplasmic reticular)		MAM00944c	4,5-dihydro-4-hydroxy-5-S-glutathionyl-benzo[a]pyrene		-1000	1000		nup214
1497	MAR02989	MAM00010r + MAM01371r + MAM01597r <=> MAM00012r + MAM01334r + MAM02759r	Fatty acid activation (endoplasmic reticular)		MAM00945c	4,6,7-trihydroxy-1,2,3,4-tetrahydroisoquinoline		-1000	1000		nup35
1498	MAR02990	MAM00341r + MAM01371r + MAM01597r <=> MAM00343r + MAM01334r + MAM02759r	Fatty acid activation (endoplasmic reticular)		MAM00946c	4,6-dideoxy-4-oxo-dTDP-D-glucose		-1000	1000		nup37
1499	MAR02991	MAM01334r + MAM02391r + MAM02759r <=> MAM01371r + MAM01597r + MAM02387r	Fatty acid activation (endoplasmic reticular)		MAM00947c	4,6-dihydroxyquinoline		-1000	1000		nup42
1500	MAR02992	MAM01334r + MAM01934r + MAM02759r <=> MAM01371r + MAM01597r + MAM01932r	Fatty acid activation (endoplasmic reticular)		MAM00948x	4,8,12-trimethyltridecanoyl-CoA		-1000	1000		nup43
1501	MAR02994	MAM01334r + MAM01697r + MAM02759r <=> MAM01371r + MAM01597r + MAM01696r	Fatty acid activation (endoplasmic reticular)		MAM00949c	4,8-dihydroxyquinoline		-1000	1000		nup50
1502	MAR02996	MAM01334r + MAM01364r + MAM02759r <=> MAM01362r + MAM01371r + MAM01597r	Fatty acid activation (endoplasmic reticular)		MAM00950c	4,8-dimethylnonanoylcarnitine		-1000	1000		nup54
1503	MAR02998	MAM00119r + MAM01334r + MAM02759r <=> MAM01291r + MAM01371r + MAM01597r	Fatty acid activation (endoplasmic reticular)		MAM00950m	4,8-dimethylnonanoylcarnitine		-1000	1000		nup58
1504	MAR02999	MAM00132r + MAM01371r + MAM01597r <=> MAM00131r + MAM01334r + MAM02759r	Fatty acid activation (endoplasmic reticular)		MAM00951c	4-[(hydroxymethyl)nitrosoamino]-1-(3-pyridinyl)-1-butanone		-1000	1000		nup62l
1505	MAR03000	MAM00111r + MAM01371r + MAM01597r <=> MAM00110r + MAM01334r + MAM02759r	Fatty acid activation (endoplasmic reticular)		MAM00952c	4-acetamidobutanoate		-1000	1000		nup85
1506	MAR03001	MAM00094r + MAM01371r + MAM01597r <=> MAM00093r + MAM01334r + MAM02759r	Fatty acid activation (endoplasmic reticular)		MAM00953c	4alpha-carboxy-4beta-methyl-5alpha-cholesta-8,24-dien-3beta-ol		-1000	1000		nup88
1507	MAR03002	MAM00008r + MAM01371r + MAM01597r <=> MAM00009r + MAM01334r + MAM02759r	Fatty acid activation (endoplasmic reticular)		MAM00954c	4alpha-carboxy-4beta-methyl-5alpha-cholesta-8-en-3beta-ol		-1000	1000		nup93
1508	MAR03003	MAM00021r + MAM01371r + MAM01597r <=> MAM00023r + MAM01334r + MAM02759r	Fatty acid activation (endoplasmic reticular)		MAM00955c	4alpha-carboxy-5alpha-cholesta-8,24-dien-3beta-ol		-1000	1000		nup98
1509	MAR02152	MAM01258c + MAM02039c + MAM02442c -> MAM00184c + MAM01254c + MAM01596c	Fatty acid biosynthesis (even-chain)		MAM00956c	4alpha-carboxy-5alpha-cholesta-8-en-3beta-ol		0	1000		nvd-Dr
1510	MAR02153	MAM01254c + MAM02039c + MAM02555c -> MAM00158c + MAM02554c	Fatty acid biosynthesis (even-chain)		MAM00957c	4alpha-formyl-4beta-methyl-5alpha-cholesta-8,24-dien-3beta-ol		0	1000		oard1
1511	MAR02154	MAM00158c -> MAM01409c + MAM02040c	Fatty acid biosynthesis (even-chain)		MAM00958c	4alpha-formyl-4beta-methyl-5alpha-cholesta-8-en-3beta-ol		0	1000		oat
1512	MAR02155	MAM01409c + MAM02039c + MAM02555c -> MAM01411c + MAM02554c	Fatty acid biosynthesis (even-chain)		MAM00959c	4alpha-formyl-5alpha-cholesta-8,24-dien-3beta-ol		0	1000		obsl1a
1513	MAR02156	MAM01411c + MAM02039c + MAM02442c -> MAM00184c + MAM00881c + MAM01596c	Fatty acid biosynthesis (even-chain)		MAM00960c	4alpha-formyl-5alpha-cholesta-8-en-3beta-ol		0	1000		oca2
1514	MAR02157	MAM00881c + MAM02039c + MAM02555c -> MAM01635c + MAM02554c	Fatty acid biosynthesis (even-chain)		MAM00961c	4alpha-hydroxymethyl-4beta-methyl-5alpha-cholesta-8,24-dien-3beta-ol		0	1000		ocrl
1515	MAR02158	MAM01635c -> MAM00052c + MAM02040c	Fatty acid biosynthesis (even-chain)		MAM00962c	4alpha-hydroxymethyl-4beta-methyl-5alpha-cholesta-8-en-3beta-ol		0	1000		oct2
1516	MAR02159	MAM00052c + MAM02039c + MAM02555c -> MAM02121c + MAM02554c	Fatty acid biosynthesis (even-chain)		MAM00963c	4alpha-hydroxymethyl-5alpha-cholesta-8,24-dien-3beta-ol		0	1000		odc1
1517	MAR02160	MAM02039c + MAM02121c + MAM02442c -> MAM00184c + MAM00891c + MAM01596c	Fatty acid biosynthesis (even-chain)		MAM00964c	4alpha-hydroxymethyl-5alpha-cholesta-8-en-3beta-ol		0	1000		oga
1518	MAR02161	MAM00891c + MAM02039c + MAM02555c -> MAM00161c + MAM02554c	Fatty acid biosynthesis (even-chain)		MAM00965c	4alpha-hydroxytetrahydrobiopterin		0	1000		ogdhb
1519	MAR02162	MAM00161c -> MAM00058c + MAM02040c	Fatty acid biosynthesis (even-chain)		MAM00965n	4alpha-hydroxytetrahydrobiopterin		0	1000		ogdhl
1520	MAR02163	MAM00058c + MAM02039c + MAM02555c -> MAM02554c + MAM02643c	Fatty acid biosynthesis (even-chain)		MAM00966c	4alpha-methyl-5alpha-cholesta-8-en-3-one		0	1000		ogt.2
1521	MAR02164	MAM02039c + MAM02442c + MAM02643c -> MAM00184c + MAM00857c + MAM01596c	Fatty acid biosynthesis (even-chain)		MAM00967c	4alpha-methyl-cholesta-8-enol		0	1000		olah
1522	MAR02165	MAM00857c + MAM02039c + MAM02555c -> MAM00160c + MAM02554c	Fatty acid biosynthesis (even-chain)		MAM00968c	4alpha-methylzymosterol		0	1000		oplah
1523	MAR02166	MAM00160c -> MAM00038c + MAM02040c	Fatty acid biosynthesis (even-chain)		MAM00969c	4-aminobutanal		0	1000		otc
1524	MAR02167	MAM00038c + MAM02039c + MAM02555c -> MAM01649c + MAM02554c	Fatty acid biosynthesis (even-chain)		MAM00969m	4-aminobutanal		0	1000		otud5a
1525	MAR02168	MAM01649c + MAM02039c + MAM02442c -> MAM00184c + MAM00867c + MAM01596c	Fatty acid biosynthesis (even-chain)		MAM00969e	4-aminobutanal		0	1000		otud5b
1526	MAR02169	MAM00867c + MAM02039c + MAM02555c -> MAM01634c + MAM02554c	Fatty acid biosynthesis (even-chain)		MAM00970c	4-aminobutyrate		0	1000		oxct1a
1527	MAR02170	MAM01634c -> MAM00041c + MAM02040c	Fatty acid biosynthesis (even-chain)		MAM00970l	4-aminobutyrate		0	1000		oxsm
1528	MAR02171	MAM00041c + MAM02039c + MAM02555c -> MAM01728c + MAM02554c	Fatty acid biosynthesis (even-chain)		MAM00970m	4-aminobutyrate		0	1000		p4ha1a
1529	MAR02173	MAM01728c + MAM02039c + MAM02442c -> MAM00184c + MAM00905c + MAM01596c	Fatty acid biosynthesis (even-chain)		MAM00970e	4-aminobutyrate		0	1000		p4ha1b
1530	MAR02174	MAM00905c + MAM02039c + MAM02555c -> MAM02130c + MAM02554c	Fatty acid biosynthesis (even-chain)		MAM00971c	4-androstene-3,17-dione		0	1000		p4ha2
1531	MAR02175	MAM02130c -> MAM00065c + MAM02040c	Fatty acid biosynthesis (even-chain)		MAM00971r	4-androstene-3,17-dione		0	1000		p4hb
1532	MAR02176	MAM00065c + MAM02039c + MAM02555c -> MAM02554c + MAM02972c	Fatty acid biosynthesis (even-chain)		MAM00972c	4-bromo-3,5-cyclohexadiene-1,2-dione		0	1000		padi2
1533	MAR02178	MAM02039c + MAM02442c + MAM02972c -> MAM00184c + MAM00880c + MAM01596c	Fatty acid biosynthesis (even-chain)		MAM00973c	4-bromocatechol		0	1000		pafah1b1b
1534	MAR02179	MAM00880c + MAM02039c + MAM02555c -> MAM00162c + MAM02554c	Fatty acid biosynthesis (even-chain)		MAM00974c	4-bromophenol		0	1000		pafah1b2
1535	MAR02180	MAM00162c -> MAM00050c + MAM02040c	Fatty acid biosynthesis (even-chain)		MAM00975c	4-bromophenol-2,3-epoxide		0	1000		pafah1b3
1536	MAR02181	MAM00050c + MAM02039c + MAM02555c -> MAM02115c + MAM02554c	Fatty acid biosynthesis (even-chain)		MAM00976c	4-cholesten-7alpha,12alpha,24(S)-triol-3-one		0	1000		pah
1537	MAR04156	MAM01261c + MAM01371c + MAM02046c -> MAM01285c + MAM02039c + MAM02444c + MAM02751c	Fatty acid biosynthesis (even-chain)		MAM00977c	4-cholesten-7alpha,12alpha,27-triol-3-one		0	1000		paics
1538	MAR04295	MAM01261m + MAM01371m + MAM02046m -> MAM01285m + MAM02039m + MAM02444m + MAM02751m	Fatty acid biosynthesis (even-chain)		MAM00978c	4-cholesten-7alpha,24(S)-diol-3-one		0	1000		pam
1539	MAR02227	MAM00184c + MAM02774c -> MAM01597c + MAM02773c	Fatty acid biosynthesis (odd-chain)		MAM00979c	4-cholesten-7alpha,27-diol-3-one		0	1000		pan2
1540	MAR02228	MAM02039c + MAM02442c + MAM02773c -> MAM00184c + MAM00898c + MAM01596c	Fatty acid biosynthesis (odd-chain)		MAM00980m	4-cis-decenoyl-CoA		0	1000		pank1a
1541	MAR02229	MAM00898c + MAM02039c + MAM02555c -> MAM00796c + MAM02554c	Fatty acid biosynthesis (odd-chain)		MAM00980x	4-cis-decenoyl-CoA		0	1000		pank2
1542	MAR02230	MAM00796c -> MAM00062c + MAM02040c	Fatty acid biosynthesis (odd-chain)		MAM00981c	4-coumarate		0	1000		pank4
1543	MAR02231	MAM00062c + MAM02039c + MAM02555c -> MAM02554c + MAM02693c	Fatty acid biosynthesis (odd-chain)		MAM00982c	4-coumaroyl-CoA		0	1000		paox
1544	MAR02232	MAM02039c + MAM02442c + MAM02693c -> MAM00184c + MAM00876c + MAM01596c	Fatty acid biosynthesis (odd-chain)		MAM00983c	4-hydroperoxy-2-nonenal		0	1000		papola
1545	MAR02233	MAM00876c + MAM02039c + MAM02555c -> MAM00781c + MAM02554c	Fatty acid biosynthesis (odd-chain)		MAM00984c	4-hydroperoxy-H4-neuroprostane		0	1000		papolg
1546	MAR02234	MAM00781c -> MAM00047c + MAM02040c	Fatty acid biosynthesis (odd-chain)		MAM00985c	4-hydroxy-1-(3-pyridinyl)-1-butanone		0	1000		papss1
1547	MAR02235	MAM00047c + MAM02039c + MAM02555c -> MAM02106c + MAM02554c	Fatty acid biosynthesis (odd-chain)		MAM00986c	4-hydroxy-17beta-estradiol		0	1000		papss2b
1548	MAR02236	MAM02039c + MAM02106c + MAM02442c -> MAM00184c + MAM00888c + MAM01596c	Fatty acid biosynthesis (odd-chain)		MAM00986l	4-hydroxy-17beta-estradiol		0	1000		parp1
1549	MAR02237	MAM00888c + MAM02039c + MAM02555c -> MAM00791c + MAM02554c	Fatty acid biosynthesis (odd-chain)		MAM00986r	4-hydroxy-17beta-estradiol		0	1000		parp10
1550	MAR02238	MAM00791c -> MAM00055c + MAM02040c	Fatty acid biosynthesis (odd-chain)		MAM00986e	4-hydroxy-17beta-estradiol		0	1000		parp12a
1551	MAR02239	MAM00055c + MAM02039c + MAM02555c -> MAM02554c + MAM02615c	Fatty acid biosynthesis (odd-chain)		MAM00987c	4-hydroxy-17beta-estradiol-2-S-glutathione		0	1000		parp12b
1552	MAR02240	MAM02039c + MAM02442c + MAM02615c -> MAM00184c + MAM00910c + MAM01596c	Fatty acid biosynthesis (odd-chain)		MAM00987m	4-hydroxy-17beta-estradiol-2-S-glutathione		0	1000		parp14rs1
1553	MAR02241	MAM00910c + MAM02039c + MAM02555c -> MAM00805c + MAM02554c	Fatty acid biosynthesis (odd-chain)		MAM00987x	4-hydroxy-17beta-estradiol-2-S-glutathione		0	1000		parp16
1554	MAR02242	MAM00805c -> MAM00070c + MAM02040c	Fatty acid biosynthesis (odd-chain)		MAM00987r	4-hydroxy-17beta-estradiol-2-S-glutathione		0	1000		parp2
1555	MAR02243	MAM00070c + MAM02039c + MAM02555c -> MAM02554c + MAM03115c	Fatty acid biosynthesis (odd-chain)		MAM00988c	4-hydroxy-2-nonenal		0	1000		parp3
1556	MAR02244	MAM02039c + MAM02442c + MAM03115c -> MAM00184c + MAM00908c + MAM01596c	Fatty acid biosynthesis (odd-chain)		MAM00989m	4-hydroxy-2-oxoglutarate		0	1000		parp4
1557	MAR02245	MAM00908c + MAM02039c + MAM02555c -> MAM00803c + MAM02554c	Fatty acid biosynthesis (odd-chain)		MAM00990c	4-hydroxy-2-quinolinecarboxylic acid		0	1000		parp6b
1558	MAR02246	MAM00803c -> MAM00068c + MAM02040c	Fatty acid biosynthesis (odd-chain)		MAM00991c	4-hydroxy-3-nitrophenylacetate		0	1000		parp8
1559	MAR02247	MAM00068c + MAM02039c + MAM02555c -> MAM02554c + MAM03048c	Fatty acid biosynthesis (odd-chain)		MAM00992c	4-hydroxy-4-(methylnitrosoamino)-1-(3-pyridinyl)-1-butanone		0	1000		parp9
1560	MAR02249	MAM02039c + MAM02442c + MAM03048c -> MAM00184c + MAM00896c + MAM01596c	Fatty acid biosynthesis (odd-chain)		MAM00993c	4-hydroxy-all-trans-retinoate		0	1000		pcbd1
1561	MAR02250	MAM00896c + MAM02039c + MAM02555c -> MAM00794c + MAM02554c	Fatty acid biosynthesis (odd-chain)		MAM00993r	4-hydroxy-all-trans-retinoate		0	1000		pcca
1562	MAR02251	MAM00794c -> MAM00060c + MAM02040c	Fatty acid biosynthesis (odd-chain)		MAM00994c	4-hydroxy-all-trans-retinyl-acetate		0	1000		pccb
1563	MAR02252	MAM00060c + MAM02039c + MAM02555c -> MAM02554c + MAM02687c	Fatty acid biosynthesis (odd-chain)		MAM00994r	4-hydroxy-all-trans-retinyl-acetate		0	1000		pck1
1564	MAR02254	MAM02039c + MAM02442c + MAM02687c -> MAM00184c + MAM00874c + MAM01596c	Fatty acid biosynthesis (odd-chain)		MAM00995c	4-hydroxybenzoate		0	1000		pck2
1565	MAR02255	MAM00874c + MAM02039c + MAM02555c -> MAM00779c + MAM02554c	Fatty acid biosynthesis (odd-chain)		MAM00995m	4-hydroxybenzoate		0	1000		pcmt
1566	MAR02256	MAM00779c -> MAM00045c + MAM02040c	Fatty acid biosynthesis (odd-chain)		MAM00996c	4-hydroxybenzoyl-CoA		0	1000		pctp
1567	MAR02257	MAM00045c + MAM02039c + MAM02555c -> MAM02099c + MAM02554c	Fatty acid biosynthesis (odd-chain)		MAM00997c	4-hydroxy-D4-neuroprostane		0	1000		pcxb
1568	MAR02305	MAM02039c + MAM02444c + MAM02647c -> MAM00840c + MAM01596c + MAM01597c	Fatty acid biosynthesis (unsaturated)		MAM00998c	4-hydroxy-debrisoquine		0	1000		pcyox1
1569	MAR02307	MAM00840c + MAM02039c + MAM02555c -> MAM00700c + MAM02554c	Fatty acid biosynthesis (unsaturated)		MAM00998e	4-hydroxy-debrisoquine		0	1000		pcyt1aa
1570	MAR02309	MAM00700c -> MAM02040c + MAM03012c	Fatty acid biosynthesis (unsaturated)		MAM00999c	4-hydroxy-E4-neuroprostane		0	1000		pcyt1ab
1571	MAR02311	MAM02039c + MAM02555c + MAM03012c -> MAM00007c + MAM02554c	Fatty acid biosynthesis (unsaturated)		MAM01000c	4-hydroxyestrone		0	1000		pcyt1bb
1572	MAR02315	MAM00007c + MAM02039c + MAM02444c -> MAM00842c + MAM01596c + MAM01597c	Fatty acid biosynthesis (unsaturated)		MAM01000l	4-hydroxyestrone		0	1000		pcyt2
1573	MAR02317	MAM00842c + MAM02039c + MAM02555c -> MAM00701c + MAM02554c	Fatty acid biosynthesis (unsaturated)		MAM01000r	4-hydroxyestrone		0	1000		pde10a
1574	MAR02319	MAM00701c -> MAM02040c + MAM03013c	Fatty acid biosynthesis (unsaturated)		MAM01001c	4-hydroxyestrone-2-S-glutathione		0	1000		pde11a
1575	MAR02321	MAM02039c + MAM02555c + MAM03013c -> MAM00016c + MAM02554c	Fatty acid biosynthesis (unsaturated)		MAM01001m	4-hydroxyestrone-2-S-glutathione		0	1000		pde1a
1576	MAR02324	MAM00016c + MAM02039c + MAM02444c -> MAM00856c + MAM01596c + MAM01597c	Fatty acid biosynthesis (unsaturated)		MAM01001x	4-hydroxyestrone-2-S-glutathione		0	1000		pde1cb
1577	MAR02326	MAM00856c + MAM02039c + MAM02555c -> MAM00709c + MAM02554c	Fatty acid biosynthesis (unsaturated)		MAM01001r	4-hydroxyestrone-2-S-glutathione		0	1000		pde3a
1578	MAR02328	MAM00709c -> MAM02040c + MAM03015c	Fatty acid biosynthesis (unsaturated)		MAM01002c	4-hydroxyphenylacetaldehyde		0	1000		pde3b
1579	MAR02330	MAM02039c + MAM02555c + MAM03015c -> MAM00025c + MAM02554c	Fatty acid biosynthesis (unsaturated)		MAM01003c	4-hydroxyphenylacetate		0	1000		pde4a
1580	MAR02332	MAM00025c + MAM02039c + MAM02444c -> MAM00879c + MAM01596c + MAM01597c	Fatty acid biosynthesis (unsaturated)		MAM01003e	4-hydroxyphenylacetate		0	1000		pde4bb
1581	MAR02334	MAM00879c + MAM02039c + MAM02555c -> MAM00715c + MAM02554c	Fatty acid biosynthesis (unsaturated)		MAM01004c	4-hydroxyphenyllactate		0	1000		pde4ca
1582	MAR02336	MAM00715c -> MAM02040c + MAM03016c	Fatty acid biosynthesis (unsaturated)		MAM01005c	4-hydroxyphenylpyruvate		0	1000		pde4cb
1583	MAR02338	MAM02039c + MAM02555c + MAM03016c -> MAM02112c + MAM02554c	Fatty acid biosynthesis (unsaturated)		MAM01005m	4-hydroxyphenylpyruvate		0	1000		pde4d
1584	MAR02342	MAM01586c + MAM02039c + MAM02444c -> MAM00843c + MAM01596c + MAM01597c	Fatty acid biosynthesis (unsaturated)		MAM01006c	4-hydroxyretinoic acid		0	1000		pde5ab
1585	MAR02343	MAM00843c + MAM02039c + MAM02555c -> MAM00702c + MAM02554c	Fatty acid biosynthesis (unsaturated)		MAM01006e	4-hydroxyretinoic acid		0	1000		pde6a
1586	MAR02344	MAM00702c -> MAM02040c + MAM03014c	Fatty acid biosynthesis (unsaturated)		MAM01007c	4-hydroxy-tolbutamide		0	1000		pde6b
1587	MAR02345	MAM02039c + MAM02555c + MAM03014c -> MAM00018c + MAM02554c	Fatty acid biosynthesis (unsaturated)		MAM01007e	4-hydroxy-tolbutamide		0	1000		pde6c
1588	MAR02347	MAM00116c + MAM02039c + MAM02444c -> MAM00852c + MAM01596c + MAM01597c	Fatty acid biosynthesis (unsaturated)		MAM01008c	4-hydroxyvitamin A1		0	1000		pde6d
1589	MAR02348	MAM00852c + MAM02039c + MAM02555c -> MAM00707c + MAM02554c	Fatty acid biosynthesis (unsaturated)		MAM01008r	4-hydroxyvitamin A1		0	1000		pde6ga
1590	MAR02349	MAM00707c -> MAM02040c + MAM03018c	Fatty acid biosynthesis (unsaturated)		MAM01009c	4-imidazolone-5-propanoate		0	1000		pde6gb
1591	MAR02350	MAM02039c + MAM02555c + MAM03018c -> MAM01236c + MAM02554c	Fatty acid biosynthesis (unsaturated)		MAM01010c	4-maleylacetoacetate		0	1000		pde7a
1592	MAR02353	MAM01236c + MAM02039c + MAM02444c -> MAM00839c + MAM01596c + MAM01597c	Fatty acid biosynthesis (unsaturated)		MAM01011c	4-methoxy-17beta-estradiol		0	1000		pde8a
1593	MAR02354	MAM00839c + MAM02039c + MAM02555c -> MAM00699c + MAM02554c	Fatty acid biosynthesis (unsaturated)		MAM01012c	4-methoxyestrone		0	1000		pde8b
1594	MAR02355	MAM00699c -> MAM02040c + MAM03011c	Fatty acid biosynthesis (unsaturated)		MAM01013c	4-methyl-2-oxopentanoate		0	1000		pde9aa
1595	MAR02356	MAM02039c + MAM02555c + MAM03011c -> MAM00006c + MAM02554c	Fatty acid biosynthesis (unsaturated)		MAM01013m	4-methyl-2-oxopentanoate		0	1000		pdf
1596	MAR02361	MAM00106c + MAM02039c + MAM02444c -> MAM00871c + MAM01596c + MAM01597c	Fatty acid biosynthesis (unsaturated)		MAM01014c	4-methylpentan-1-ol		0	1000		pdha1a
1597	MAR02362	MAM00871c + MAM02039c + MAM02555c -> MAM00704c + MAM02554c	Fatty acid biosynthesis (unsaturated)		MAM01015m	4-methyl-pentanoyl-CoA		0	1000		pdhb
1598	MAR02363	MAM00704c -> MAM02040c + MAM03017c	Fatty acid biosynthesis (unsaturated)		MAM01016c	4-methylthio-2-oxobutanoic acid		0	1000		pdhx
1599	MAR02364	MAM02039c + MAM02555c + MAM03017c -> MAM00123c + MAM02554c	Fatty acid biosynthesis (unsaturated)		MAM01017m	4-methyl-trans-2-pentenoyl-CoA		0	1000		pdia2
1600	MAR02190	MAM02039c + MAM02444c + MAM02678c -> MAM00890c + MAM01596c + MAM01597c	Fatty acid elongation (even-chain)		MAM01018c	4-N-(n-acetyl-D-glucosaminyl)-protein		0	1000		pdia3
1601	MAR02191	MAM00890c + MAM02039c + MAM02555c -> MAM00793c + MAM02554c	Fatty acid elongation (even-chain)		MAM01019c	4-nitrocatechol		0	1000		pdia4
1602	MAR02193	MAM00793c -> MAM00057c + MAM02040c	Fatty acid elongation (even-chain)		MAM01019e	4-nitrocatechol		0	1000		pdia5
1603	MAR02194	MAM00057c + MAM02039c + MAM02555c -> MAM02554c + MAM02941c	Fatty acid elongation (even-chain)		MAM01020e	4-nitrophenyl-phosphate		0	1000		pdia6
1604	MAR02201	MAM02039c + MAM02444c + MAM02941c -> MAM00872c + MAM01596c + MAM01597c	Fatty acid elongation (even-chain)		MAM01021c	4-nitrophenyl-sulfate		0	1000		pdk1
1605	MAR02202	MAM00872c + MAM02039c + MAM02555c -> MAM00777c + MAM02554c	Fatty acid elongation (even-chain)		MAM01021e	4-nitrophenyl-sulfate		0	1000		pdk2a
1606	MAR02203	MAM00777c -> MAM00043c + MAM02040c	Fatty acid elongation (even-chain)		MAM01022c	4-OH-13-cis-retinal		0	1000		pdk3a
1607	MAR02204	MAM00043c + MAM02039c + MAM02555c -> MAM01773c + MAM02554c	Fatty acid elongation (even-chain)		MAM01022r	4-OH-13-cis-retinal		0	1000		pdk4
1608	MAR02205	MAM01773c + MAM02039c + MAM02444c -> MAM00866c + MAM01596c + MAM01597c	Fatty acid elongation (even-chain)		MAM01023c	4-OH-9-cis-retinal		0	1000		pdp1
1609	MAR02208	MAM00866c + MAM02039c + MAM02555c -> MAM00776c + MAM02554c	Fatty acid elongation (even-chain)		MAM01023r	4-OH-9-cis-retinal		0	1000		pdp2
1610	MAR02209	MAM00776c -> MAM00040c + MAM02040c	Fatty acid elongation (even-chain)		MAM01024c	4-OH-retinal		0	1000		pdpr
1611	MAR02210	MAM00040c + MAM02039c + MAM02555c -> MAM01725c + MAM02554c	Fatty acid elongation (even-chain)		MAM01024r	4-OH-retinal		0	1000		pdss1
1612	MAR02211	MAM01725c + MAM02039c + MAM02444c -> MAM00904c + MAM01596c + MAM01597c	Fatty acid elongation (even-chain)		MAM01025c	4-oxo-1-(3-pyridyl)-1-butanone		0	1000		pdss2
1613	MAR02212	MAM00904c + MAM02039c + MAM02555c -> MAM00800c + MAM02554c	Fatty acid elongation (even-chain)		MAM01026c	4-oxo-13-cis-retinoate		0	1000		pdxkb
1614	MAR02213	MAM00800c -> MAM00064c + MAM02040c	Fatty acid elongation (even-chain)		MAM01026r	4-oxo-13-cis-retinoate		0	1000		pdxp
1615	MAR02214	MAM00064c + MAM02039c + MAM02555c -> MAM02554c + MAM02971c	Fatty acid elongation (even-chain)		MAM01027c	4-oxo-2-nonenal		0	1000		pdzd4
1616	MAR02215	MAM02039c + MAM02444c + MAM02971c -> MAM00878c + MAM01596c + MAM01597c	Fatty acid elongation (even-chain)		MAM01028c	4-oxo-9-cis-retinal		0	1000		pecr
1617	MAR02217	MAM00878c + MAM02039c + MAM02555c -> MAM00783c + MAM02554c	Fatty acid elongation (even-chain)		MAM01028r	4-oxo-9-cis-retinal		0	1000		pemt
1618	MAR02218	MAM00783c -> MAM00049c + MAM02040c	Fatty acid elongation (even-chain)		MAM01029c	4-oxo-9-cis-retinoate		0	1000		pepd
1619	MAR02219	MAM00049c + MAM02039c + MAM02555c -> MAM02110c + MAM02554c	Fatty acid elongation (even-chain)		MAM01029r	4-oxo-9-cis-retinoate		0	1000		pex11a
1620	MAR02259	MAM02039c + MAM02101c + MAM02444c -> MAM00887c + MAM01596c + MAM01597c	Fatty acid elongation (odd-chain)		MAM01030c	4-oxo-9-cis-retinoyl-beta-glucuronide		0	1000		pfas
1621	MAR02260	MAM00887c + MAM02039c + MAM02555c -> MAM00790c + MAM02554c	Fatty acid elongation (odd-chain)		MAM01030r	4-oxo-9-cis-retinoyl-beta-glucuronide		0	1000		pfkfb1
1622	MAR02261	MAM00790c -> MAM00054c + MAM02040c	Fatty acid elongation (odd-chain)		MAM01031c	4-oxo-all-trans-retinoate		0	1000		pfkfb2a
1623	MAR02262	MAM00054c + MAM02039c + MAM02555c -> MAM02554c + MAM02612c	Fatty acid elongation (odd-chain)		MAM01031r	4-oxo-all-trans-retinoate		0	1000		pfkfb2b
1624	MAR02263	MAM02039c + MAM02444c + MAM02612c -> MAM00873c + MAM01596c + MAM01597c	Fatty acid elongation (odd-chain)		MAM01032c	4-oxoretinol		0	1000		pfkfb3
1625	MAR02264	MAM00873c + MAM02039c + MAM02555c -> MAM00778c + MAM02554c	Fatty acid elongation (odd-chain)		MAM01033c	4-pyridoxate		0	1000		pfkfb4b
1626	MAR02265	MAM00778c -> MAM00044c + MAM02040c	Fatty acid elongation (odd-chain)		MAM01033e	4-pyridoxate		0	1000		pfkla
1627	MAR02266	MAM00044c + MAM02039c + MAM02555c -> MAM02052c + MAM02554c	Fatty acid elongation (odd-chain)		MAM01034c	4-trimethylammoniobutanal		0	1000		pfkma
1628	MAR02267	MAM02039c + MAM02052c + MAM02444c -> MAM00907c + MAM01596c + MAM01597c	Fatty acid elongation (odd-chain)		MAM01035c	5-(3-pyridyl)-2-hydroxytetrahydrofuran		0	1000		pfkpa
1629	MAR02268	MAM00907c + MAM02039c + MAM02555c -> MAM00802c + MAM02554c	Fatty acid elongation (odd-chain)		MAM01036c	5-(D-galactosyloxy)-L-lysine-procollagen		0	1000		pgam1a
1630	MAR02269	MAM00802c -> MAM00067c + MAM02040c	Fatty acid elongation (odd-chain)		MAM01037m	5(S),12(R)-dihydroxy-eicosa-2,8-trans-6,14-cis-tetraenoyl-CoA		0	1000		pgam1b
1631	MAR02270	MAM00067c + MAM02039c + MAM02555c -> MAM02554c + MAM03047c	Fatty acid elongation (odd-chain)		MAM01037x	5(S),12(R)-dihydroxy-eicosa-2,8-trans-6,14-cis-tetraenoyl-CoA		0	1000		pgam2
1632	MAR02281	MAM02039c + MAM02495c + MAM02555c + MAM02630c -> MAM00129c + 2 MAM02040c + MAM02554c	Fatty acid desaturation (even-chain)		MAM01038c	5(S),6(S)-epoxy-15(R)-HEPE		0	1000		pgap1
1633	MAR02282	MAM02039c + MAM02495c + MAM02555c + MAM02630c -> MAM00118c + 2 MAM02040c + MAM02554c	Fatty acid desaturation (even-chain)		MAM01038n	5(S),6(S)-epoxy-15(R)-HEPE		0	1000		pgd
1634	MAR02284	MAM02039c + MAM02495c + MAM02555c + MAM02630c -> MAM01141c + 2 MAM02040c + MAM02554c	Fatty acid desaturation (even-chain)		MAM01038x	5(S),6(S)-epoxy-15(R)-HEPE		0	1000		pgghg
1635	MAR02286	MAM02039c + MAM02555c + MAM02630c + MAM02678c -> 2 MAM02040c + MAM02554c + MAM02677c	Fatty acid desaturation (even-chain)		MAM01038r	5(S),6(S)-epoxy-15(R)-HEPE		0	1000		pgk1
1636	MAR02287	MAM02039c + MAM02555c + MAM02630c + MAM02678c -> MAM01191c + 2 MAM02040c + MAM02554c	Fatty acid desaturation (even-chain)		MAM01039c	5(S)-HEPE		0	1000		pgls
1637	MAR02292	MAM02039c + MAM02555c + MAM02630c + MAM02941c -> MAM00020c + 2 MAM02040c + MAM02554c	Fatty acid desaturation (even-chain)		MAM01039x	5(S)-HEPE		0	1000		pglyrp6
1638	MAR02293	MAM02039c + MAM02555c + MAM02630c + MAM02941c -> MAM01586c + 2 MAM02040c + MAM02554c	Fatty acid desaturation (even-chain)		MAM01040c	5(S)-HETE		0	1000		pgm1
1639	MAR02294	MAM02039c + MAM02555c + MAM02630c + MAM02941c -> 2 MAM02040c + MAM02554c + MAM02647c	Fatty acid desaturation (even-chain)		MAM01040m	5(S)-HETE		0	1000		pgm2
1640	MAR02295	MAM02039c + MAM02555c + MAM02630c + MAM02941c -> MAM00127c + 2 MAM02040c + MAM02554c	Fatty acid desaturation (even-chain)		MAM01040r	5(S)-HETE		0	1000		pgm2l1
1641	MAR02296	MAM02039c + MAM02555c + MAM02630c + MAM02941c -> MAM00116c + 2 MAM02040c + MAM02554c	Fatty acid desaturation (even-chain)		MAM01041c	5(S)-HpEPE		0	1000		pgm3
1642	MAR02359	MAM02039c + MAM02555c + MAM02630c + MAM02647c -> MAM00106c + 2 MAM02040c + MAM02554c	Fatty acid desaturation (even-chain)		MAM01041n	5(S)-HpEPE		0	1000		pgm5
1643	MAR02365	MAM00123c + MAM02039c + MAM02555c + MAM02630c -> MAM00101c + 2 MAM02040c + MAM02554c	Fatty acid desaturation (even-chain)		MAM01042c	5(S)-HPETE		0	1000		pgp
1644	MAR02288	MAM02039c + MAM02101c + MAM02555c + MAM02630c -> MAM00004c + 2 MAM02040c + MAM02554c	Fatty acid desaturation (odd-chain)		MAM01042m	5(S)-HPETE		0	1000		phgdh
1645	MAR02289	MAM02039c + MAM02101c + MAM02555c + MAM02630c -> MAM01237c + 2 MAM02040c + MAM02554c	Fatty acid desaturation (odd-chain)		MAM01043c	5-(S-L-cysteinyl)-dopaquinone		0	1000		phka1b
1646	MAR00709	MAM02040x + MAM02678x -> MAM01597x + MAM02039x + MAM02674x	Fatty acid biosynthesis		MAM01044c	5,10-methenyl-THF		0	1000		phka2
1647	MAR02150	MAM00184c + MAM01261c -> MAM01258c + MAM01597c	Fatty acid biosynthesis		MAM01044m	5,10-methenyl-THF		0	1000		phkb
1648	MAR02151	MAM00184c + MAM02444c -> MAM01597c + MAM02442c	Fatty acid biosynthesis		MAM01045c	5,10-methylene-THF		0	1000		phkg1a
1649	MAR02172	MAM01728c + MAM02040c -> MAM00184c + MAM02039c + MAM02344c	Fatty acid biosynthesis		MAM01045m	5,10-methylene-THF		0	1000		phkg2
1650	MAR02177	MAM02040c + MAM02972c -> MAM00184c + MAM02039c + MAM02494c	Fatty acid biosynthesis		MAM01046c	5,12,18R-TriHEPE		0	1000		phospho1
1651	MAR02182	MAM02040c + MAM02115c -> MAM00184c + MAM02039c + MAM02674c	Fatty acid biosynthesis		MAM01047c	5,12,20-TriHETE		0	1000		phospho2
1652	MAR02248	MAM02040c + MAM03048c -> MAM00184c + MAM02039c + MAM03051c	Fatty acid biosynthesis		MAM01048c	5,12-DiHETE		0	1000		phpt1
1653	MAR02253	MAM02040c + MAM02687c -> MAM00184c + MAM02039c + MAM02690c	Fatty acid biosynthesis		MAM01049c	5,12-dihydroxy-(6E)-LTB5		0	1000		phyh
1654	MAR02258	MAM02040c + MAM02099c -> MAM00184c + MAM02039c + MAM02456c	Fatty acid biosynthesis		MAM01050c	5,15-DiHETE		0	1000		phykpl
1655	MAR02437	MAM02387c + MAM02630c -> MAM01217c	Linoleate metabolism		MAM01051c	5,6-DHET		0	1000		pi4k2a
1656	MAR02438	MAM01217c + MAM02039c + MAM02555c <=> MAM01243c + MAM02040c + MAM02554c	Linoleate metabolism		MAM01052c	5,6-Dihydrouracil		-1000	1000		pi4k2b
1657	MAR02439	MAM02387c + MAM02630c -> MAM00298c	Linoleate metabolism		MAM01053c	5,6-dihydroxyindole-2-carboxylate		0	1000		pi4kaa
1658	MAR02440	MAM02387c + MAM02630c -> MAM00337c	Linoleate metabolism		MAM01054c	5,6-EET		0	1000		pi4kb
1659	MAR02441	MAM00337c + MAM02039c + MAM02555c -> MAM00336c + MAM02040c + MAM02554c	Linoleate metabolism		MAM01054r	5,6-EET		0	1000		piga
1660	MAR02442	MAM00337c + MAM02040c <=> MAM00983c + MAM02614c	Linoleate metabolism		MAM01055c	5,6-epoxy-(8Z)-tetradecenoic acid		-1000	1000		pigb
1661	MAR02443	MAM00337c + MAM01824c + MAM02039c <=> MAM00363c + MAM01826c + MAM02040c	Linoleate metabolism		MAM01056c	5,6-epoxy,(18R)-HEPE		-1000	1000		pigc
1662	MAR02444	MAM00362c + MAM02695c <=> MAM00363c	Linoleate metabolism		MAM01057c	5,6-epoxy-13-cis-retinoate		-1000	1000		pigf
1663	MAR02445	MAM00313c <=> MAM00363c	Linoleate metabolism		MAM01057r	5,6-epoxy-13-cis-retinoate		-1000	1000		pigg
1664	MAR02446	MAM00312c + MAM02489c <=> MAM00313c + MAM01368c + MAM02630c	Linoleate metabolism		MAM01058c	5,6-epoxytetraene		-1000	1000		pigh
1665	MAR02447	MAM00311c + MAM01824c + MAM02040c <=> MAM00312c + MAM01826c + MAM02039c	Linoleate metabolism		MAM01058n	5,6-epoxytetraene		-1000	1000		pigk
1666	MAR02448	MAM00311c + MAM02039c <=> MAM02641c + MAM03036c	Linoleate metabolism		MAM01058x	5,6-epoxytetraene		-1000	1000		pigl
1667	MAR02449	MAM00311c + MAM02040c -> MAM01218c + MAM02147c	Linoleate metabolism		MAM01058r	5,6-epoxytetraene		0	1000		pigm
1668	MAR02450	MAM01218c + MAM02630c -> MAM00533c	Linoleate metabolism		MAM01059c	5,6-indolequinone-2-carboxylate		0	1000		pign
1669	MAR02451	MAM00533c <=> MAM01027c + MAM01372c + 3 MAM02039c	Linoleate metabolism		MAM01060c	5,8-epoxy-13-cis-retinoate		-1000	1000		pigo
1670	MAR02452	MAM00533c <=> MAM00731c + MAM01372c + MAM02039c	Linoleate metabolism		MAM01061c	5,9,11-trihydroxyprosta-(6E,14Z)-dien-1-oate		-1000	1000		pigp
1671	MAR02453	MAM00983c <=> MAM01027c + MAM02040c	Linoleate metabolism		MAM01062c	5,9-cyclo-6,8,12-trihydroxy-(10E,14Z)-eicosadienoic acid		-1000	1000		pigq
1672	MAR02454	MAM00731c <=> MAM00988c	Linoleate metabolism		MAM01063c	5,9-cyclo-6,8-cycloperoxy-12-hydroperoxy-(10E,14Z)-eicosadienoate		-1000	1000		pigs
1673	MAR02455	MAM02039c + MAM02387c + MAM02555c + MAM02630c -> MAM01216c + MAM02040c + MAM02554c	Linoleate metabolism		MAM01064c	5alpha-androstane-3,17-dione		0	1000		pigt
1674	MAR02456	MAM02039r + MAM02387r + MAM02555r + MAM02630r -> MAM01216r + MAM02040r + MAM02554r	Linoleate metabolism		MAM01064r	5alpha-androstane-3,17-dione		0	1000		pigu
1675	MAR02457	MAM02039c + MAM02387c + MAM02555c + MAM02630c -> MAM00305c + MAM02040c + MAM02554c	Linoleate metabolism		MAM01065c	5alpha-androstane-3alpha,17beta-diol		0	1000		pigv
1676	MAR02458	MAM02039r + MAM02387r + MAM02555r + MAM02630r -> MAM00305r + MAM02040r + MAM02554r	Linoleate metabolism		MAM01066c	5alpha-cholesta-7,24-dien-3beta-ol		0	1000		pigw
1677	MAR02459	MAM01216c + MAM02040c <=> MAM01220c	Linoleate metabolism		MAM01067c	5alpha-cholesta-8,24-dien-3-one		-1000	1000		pigx
1678	MAR02460	MAM01216r + MAM02040r <=> MAM01220r	Linoleate metabolism		MAM01068c	5alpha-cholesta-8-en-3-one		-1000	1000		pik3c2a
1679	MAR02461	MAM01220c + MAM03109c <=> MAM01240c + MAM02039c + MAM03106c	Linoleate metabolism		MAM01069c	5-alpha-dihydrotestosterone		-1000	1000		pik3c2b
1680	MAR02462	MAM01220r + MAM03109r -> MAM01240r + MAM02039r + MAM03106r	Linoleate metabolism		MAM01069r	5-alpha-dihydrotestosterone		0	1000		pik3c2g
1681	MAR02463	MAM00274c + MAM02039c + MAM03106c <=> MAM01220c + MAM03109c	Linoleate metabolism		MAM01069e	5-alpha-dihydrotestosterone		-1000	1000		pik3c3
1682	MAR02464	MAM01220r + MAM03109r -> MAM00274r + MAM02039r + MAM03106r	Linoleate metabolism		MAM01070c	5alpha-dihydrotestosterone-glucuronide		0	1000		pik3ca
1683	MAR02465	MAM00305c + MAM02040c <=> MAM00314c	Linoleate metabolism		MAM01070r	5alpha-dihydrotestosterone-glucuronide		-1000	1000		pik3cb
1684	MAR02466	MAM00305r + MAM02040r <=> MAM00314r	Linoleate metabolism		MAM01070e	5alpha-dihydrotestosterone-glucuronide		-1000	1000		pik3cd
1685	MAR02467	MAM00314c + MAM03109c <=> MAM00323c + MAM02039c + MAM03106c	Linoleate metabolism		MAM01071c	5alpha-dihydrotestosterone-sulfate		-1000	1000		pik3cg
1686	MAR02468	MAM00314r + MAM03109r -> MAM00323r + MAM02039r + MAM03106r	Linoleate metabolism		MAM01071e	5alpha-dihydrotestosterone-sulfate		0	1000		pik3r1
1687	MAR02469	MAM00314c + MAM03109c <=> MAM00327c + MAM02039c + MAM03106c	Linoleate metabolism		MAM01072c	5alpha-pregnane-3,20-dione		-1000	1000		pik3r2
1688	MAR02470	MAM00314r + MAM03109r -> MAM00327r + MAM02039r + MAM03106r	Linoleate metabolism		MAM01073x	5-amino-2-oxopentanoic acid		0	1000		pik3r3b
1689	MAR06397	MAM02039c + MAM02394c + MAM02553c <=> MAM01702c + MAM02552c	Lipoic acid metabolism		MAM01074c	5-aminolevulinate		-1000	1000		pik3r5
1690	MAR06398	MAM01371c + MAM02039c + MAM02394c -> MAM02398c + MAM02759c	Lipoic acid metabolism		MAM01074m	5-aminolevulinate		0	1000		pik3r6b
1691	MAR06399	MAM01350c + MAM02398c -> MAM00209c + MAM01334c + MAM02039c	Lipoic acid metabolism		MAM01075c	5-androstene-3,17-dione		0	1000		pikfyve
1692	MAR06400	5 MAM02039c + 7 MAM02555c + MAM02643c + 2 MAM02682c + 2 MAM02877c -> 2 MAM01098c + 6 MAM02040c + MAM02397c + 2 MAM02471c + 7 MAM02554c + 2 MAM02681c	Lipoic acid metabolism		MAM01075r	5-androstene-3,17-dione		0	1000		pin1
1693	MAR06401	MAM01350c + MAM02397c -> MAM00184c + MAM00209c	Lipoic acid metabolism		MAM01076m	5beta-cholestan-3alpha,7alpha,12alpha,24(S),27-pentol		0	1000		pin4
1694	MAR06402	MAM01350c + MAM02643c -> MAM00184c + MAM00210c	Lipoic acid metabolism		MAM01077c	5beta-cholestan-3alpha,7alpha,12alpha,24(S)-tetrol		0	1000		pip4k2aa
1695	MAR06403	MAM00210c + 5 MAM02039c + 7 MAM02555c + 2 MAM02682c + 2 MAM02877c -> MAM00209c + 2 MAM01098c + 6 MAM02040c + 2 MAM02471c + 7 MAM02554c + 2 MAM02681c	Lipoic acid metabolism		MAM01077m	5beta-cholestan-3alpha,7alpha,12alpha,24(S)-tetrol		0	1000		pip4k2ca
1696	MAR06404	MAM00209c + MAM02039c + MAM02553c <=> MAM00208c + MAM02552c	Lipoic acid metabolism		MAM01078c	5beta-cholestan-3alpha,7alpha,12alpha-triol		-1000	1000		pip4p1a
1697	MAR02472	MAM02039c + MAM02390c + MAM02555c + MAM02630c -> MAM00108c + 2 MAM02040c + MAM02554c	Omega-3 fatty acid metabolism		MAM01078m	5beta-cholestan-3alpha,7alpha,12alpha-triol		0	1000		pip4p2
1698	MAR02475	MAM00108c + MAM02039c + MAM02444c -> MAM00811c + MAM01596c + MAM01597c	Omega-3 fatty acid metabolism		MAM01078r	5beta-cholestan-3alpha,7alpha,12alpha-triol		0	1000		pip5k1aa
1699	MAR02478	MAM00811c + MAM02039c + MAM02555c -> MAM00708c + MAM02554c	Omega-3 fatty acid metabolism		MAM01079m	5beta-cholestan-3alpha,7alpha,24(S),27-tetrol		0	1000		pip5k1bb
1700	MAR02480	MAM00708c -> MAM01769c + MAM02040c	Omega-3 fatty acid metabolism		MAM01080c	5beta-cholestan-3alpha,7alpha,24(S)-triol		0	1000		pip5k1ca
1701	MAR02482	MAM01769c + MAM02039c + MAM02555c -> MAM00125c + MAM02554c	Omega-3 fatty acid metabolism		MAM01080m	5beta-cholestan-3alpha,7alpha,24(S)-triol		0	1000		pip5kl1
1702	MAR02484	MAM00125c + MAM02039c + MAM02555c + MAM02630c -> MAM00103c + 2 MAM02040c + MAM02554c	Omega-3 fatty acid metabolism		MAM01081c	5beta-cholestan-7alpha,12alpha,24(S)-triol-3-one		0	1000		pipox
1703	MAR02486	MAM00103c + MAM02039c + MAM02444c -> MAM00863c + MAM01596c + MAM01597c	Omega-3 fatty acid metabolism		MAM01082c	5beta-cholestan-7alpha,12alpha,27-triol-3-one		0	1000		pisd
1704	MAR02489	MAM00863c + MAM02039c + MAM02555c -> MAM00713c + MAM02554c	Omega-3 fatty acid metabolism		MAM01083c	5beta-cholestan-7alpha,24(S)-diol-3-one		0	1000		pja2
1705	MAR02491	MAM00713c -> MAM00679c + MAM02040c	Omega-3 fatty acid metabolism		MAM01084c	5beta-cholestan-7alpha,27-diol-3-one		0	1000		pklr
1706	MAR02493	MAM00679c + MAM02039c + MAM02555c -> MAM00121c + MAM02554c	Omega-3 fatty acid metabolism		MAM01085r	5beta-cholestane-3alpha,7alpha,12alpha,23,25-pentol		0	1000		pkma
1707	MAR02495	MAM00121c + MAM02039c + MAM02555c + MAM02630c -> MAM00095c + 2 MAM02040c + MAM02554c	Omega-3 fatty acid metabolism		MAM01086r	5beta-cholestane-3alpha,7alpha,12alpha,24r,25-pentol		0	1000		pla2g10
1708	MAR02497	MAM00121c + MAM02039c + MAM02444c -> MAM00902c + MAM01596c + MAM01597c	Omega-3 fatty acid metabolism		MAM01087r	5beta-cholestane-3alpha,7alpha,12alpha,24s,25-pentol		0	1000		pla2g12a
1709	MAR02499	MAM00902c + MAM02039c + MAM02555c -> MAM00718c + MAM02554c	Omega-3 fatty acid metabolism		MAM01088r	5beta-cholestane-3alpha,7alpha,12alpha,25,27-pentol		0	1000		pla2g12b
1710	MAR02501	MAM00718c -> MAM00680c + MAM02040c	Omega-3 fatty acid metabolism		MAM01089r	5beta-cholestane-3alpha,7alpha,12alpha,25-tetrol		0	1000		pla2g15
1711	MAR02503	MAM00680c + MAM02039c + MAM02555c -> MAM00134c + MAM02554c	Omega-3 fatty acid metabolism		MAM01090c	5beta-cholestane-3alpha,7alpha,12alpha,26-tetrol		0	1000		pla2g1b
1712	MAR02505	MAM00134c + MAM02039c + MAM02553c + MAM02630c -> MAM00113c + 2 MAM02040c + MAM02552c	Omega-3 fatty acid metabolism		MAM01090m	5beta-cholestane-3alpha,7alpha,12alpha,26-tetrol		0	1000		pla2g3
1713	MAR02510	MAM00113x + MAM02630x -> MAM01664x + MAM02041x	Omega-3 fatty acid metabolism		MAM01091c	5beta-cholestane-3alpha,7alpha,12alpha,27,27-pentaol		0	1000		pla2g4aa
1714	MAR02511	MAM01664x + MAM02040x -> MAM00801x	Omega-3 fatty acid metabolism		MAM01091m	5beta-cholestane-3alpha,7alpha,12alpha,27,27-pentaol		0	1000		pla2g4f.1
1715	MAR02512	MAM00801x + MAM02552x -> MAM00814x + MAM02039x + MAM02553x	Omega-3 fatty acid metabolism		MAM01092c	5beta-cholestane-3alpha,7alpha,12alpha,27-tetraol		0	1000		pla2g6
1716	MAR02513	MAM00814x + MAM01597x -> MAM00095x + MAM01261x	Omega-3 fatty acid metabolism		MAM01092m	5beta-cholestane-3alpha,7alpha,12alpha,27-tetraol		0	1000		pla2g7
1717	MAR02514	MAM00095c <=> MAM00095x	Transport reactions		MAM01093c	5beta-cholestane-3alpha,7alpha,26-triol		-1000	1000		plcb2
1718	MAR02515	MAM00125c + MAM02039c + MAM02444c -> MAM00861c + MAM01596c + MAM01597c	Omega-3 fatty acid metabolism		MAM01093m	5beta-cholestane-3alpha,7alpha,26-triol		0	1000		plcb3
1719	MAR02516	MAM00861c + MAM02039c + MAM02555c -> MAM00711c + MAM02554c	Omega-3 fatty acid metabolism		MAM01094m	5beta-cholestane-3alpha,7alpha,27-triol		0	1000		plcb4
1720	MAR02518	MAM00711c -> MAM02040c + MAM03002c	Omega-3 fatty acid metabolism		MAM01095c	5beta-cholestane-3alpha,7alpha-diol		0	1000		plcd1b
1721	MAR02520	MAM02039c + MAM02555c + MAM03002c -> MAM00262c + MAM02554c	Omega-3 fatty acid metabolism		MAM01095m	5beta-cholestane-3alpha,7alpha-diol		0	1000		plcd3a
1722	MAR02522	MAM00262c + MAM02039c + MAM02444c -> MAM00901c + MAM01596c + MAM01597c	Omega-3 fatty acid metabolism		MAM01096m	5-carboxy-alpha-chromanol		0	1000		plcd4b
1723	MAR02524	MAM00901c + MAM02039c + MAM02555c -> MAM00716c + MAM02554c	Omega-3 fatty acid metabolism		MAM01097c	5-carboxy-gamma-chromanol		0	1000		plce1
1724	MAR02526	MAM00716c -> MAM02040c + MAM03003c	Omega-3 fatty acid metabolism		MAM01097m	5-carboxy-gamma-chromanol		0	1000		plcg1
1725	MAR02528	MAM02039c + MAM02555c + MAM03003c -> MAM00317c + MAM02554c	Omega-3 fatty acid metabolism		MAM01098c	5-deoxyadenosine		0	1000		plcg2
1726	MAR02530	MAM02039c + MAM02390c + MAM02444c -> MAM00869c + MAM01596c + MAM01597c	Omega-3 fatty acid metabolism		MAM01098e	5-deoxyadenosine		0	1000		plch1
1727	MAR02533	MAM00869c + MAM02039c + MAM02555c -> MAM00086c + MAM02554c	Omega-3 fatty acid metabolism		MAM01099c	5-formiminotetrahydrofolate		0	1000		plch2a
1728	MAR02535	MAM00086c -> MAM02040c + MAM03005c	Omega-3 fatty acid metabolism		MAM01100c	5-formyl-THF		0	1000		plcl1
1729	MAR02537	MAM02039c + MAM02555c + MAM03005c -> MAM00012c + MAM02554c	Omega-3 fatty acid metabolism		MAM01100m	5-formyl-THF		0	1000		plcxd2
1730	MAR02540	MAM00012c + MAM02039c + MAM02444c -> MAM00862c + MAM01596c + MAM01597c	Omega-3 fatty acid metabolism		MAM01100e	5-formyl-THF		0	1000		pld1a
1731	MAR02541	MAM00862c + MAM02039c + MAM02555c -> MAM00712c + MAM02554c	Omega-3 fatty acid metabolism		MAM01101x	5-guanidino-2-oxopentanoate		0	1000		pld2
1732	MAR02542	MAM00712c -> MAM02040c + MAM03006c	Omega-3 fatty acid metabolism		MAM01102c	5-hydroxyindoleacetaldehyde		0	1000		pld3
1733	MAR02543	MAM02039c + MAM02555c + MAM03006c -> MAM00343c + MAM02554c	Omega-3 fatty acid metabolism		MAM01103c	5-hydroxyindoleacetate		0	1000		pld6
1734	MAR02544	MAM01784c + MAM02630c -> MAM01041c	Omega-3 fatty acid metabolism		MAM01104c	5-hydroxyisourate		0	1000		plg
1735	MAR02545	MAM01039c + MAM02040c <=> MAM01041c + 2 MAM02039c	Omega-3 fatty acid metabolism		MAM01105c	5-hydroxykynurenamine		-1000	1000		plin1
1736	MAR02546	MAM01039c + MAM02554c <=> MAM01125c + MAM02039c + MAM02555c	Omega-3 fatty acid metabolism		MAM01106c	5-hydroxykynurenine		-1000	1000		plin2
1737	MAR02548	MAM01039x + MAM02554x <=> MAM01125x + MAM02039x + MAM02555x	Omega-3 fatty acid metabolism		MAM01107c	5-hydroxy-L-tryptophan		-1000	1000		plin3
1738	MAR02549	MAM01041c <=> MAM02040c + MAM02363c	Omega-3 fatty acid metabolism		MAM01107e	5-hydroxy-L-tryptophan		-1000	1000		plod1a
1739	MAR02550	MAM02040c + MAM02363c -> MAM01049c	Omega-3 fatty acid metabolism		MAM01108c	5-hydroxy-N-formylkynurenine		0	1000		plod2
1740	MAR02551	MAM02040c + MAM02363c <=> MAM02365c	Omega-3 fatty acid metabolism		MAM01109c	5-hydroxy-omeprazole		-1000	1000		plod3
1741	MAR02552	MAM02026c + MAM02363c <=> MAM02367c	Omega-3 fatty acid metabolism		MAM01109e	5-hydroxy-omeprazole		-1000	1000		plpbp
1742	MAR02553	MAM02039c + MAM02365c + MAM02555c + MAM02630c -> MAM00595c + MAM02040c + MAM02554c	Omega-3 fatty acid metabolism		MAM01110c	5-hydroxytryptophol		0	1000		plpp1a
1743	MAR02555	MAM02039r + MAM02365r + MAM02555r + MAM02630r -> MAM00595r + MAM02040r + MAM02554r	Omega-3 fatty acid metabolism		MAM01111e	5-L-gamma-glutamyl		0	1000		plpp2a
1744	MAR02556	MAM02040c + MAM02367c <=> MAM01974c + MAM02368c	Omega-3 fatty acid metabolism		MAM01112c	5-methoxyindoleacetate		-1000	1000		plpp3
1745	MAR02557	MAM01784c + MAM02630c -> MAM00375c	Omega-3 fatty acid metabolism		MAM01113c	5-methoxytryptophol		0	1000		plpp4
1746	MAR02558	MAM00375c -> MAM00379c	Omega-3 fatty acid metabolism		MAM01114c	5-methyltetrahydropteroyltri-L-glutamate		0	1000		plpp5
1747	MAR02559	MAM00376c + MAM02040c <=> MAM00379c + 2 MAM02039c	Omega-3 fatty acid metabolism		MAM01115c	5-methyl-THF		-1000	1000		plpp6
1748	MAR02560	MAM00373c + MAM02040c <=> MAM00375c + 2 MAM02039c	Omega-3 fatty acid metabolism		MAM01115e	5-methyl-THF		-1000	1000		plpp7a
1749	MAR02561	MAM00373c + MAM02630c -> MAM01038c + MAM02040c	Omega-3 fatty acid metabolism		MAM01116c	5-methylthioadenosine		0	1000		plppr2a
1750	MAR02562	MAM01038c + MAM02040c -> MAM00389c	Omega-3 fatty acid metabolism		MAM01117c	5-nitro-gamma-tocopherol		0	1000		plppr3a
1751	MAR02563	MAM01038c + MAM02040c -> MAM00387c	Omega-3 fatty acid metabolism		MAM01118c	5-oxo-(6E)-12-epi-LTB4		0	1000		plppr4a
1752	MAR02565	MAM01784n + MAM02630n -> MAM01041n	Omega-3 fatty acid metabolism		MAM01118m	5-oxo-(6E)-12-epi-LTB4		0	1000		plppr5a
1753	MAR02566	MAM01784n + MAM02630n -> MAM00375n	Omega-3 fatty acid metabolism		MAM01118x	5-oxo-(6E)-12-epi-LTB4		0	1000		pltp
1754	MAR02567	MAM00373n + MAM02040n <=> MAM00375n + 2 MAM02039n	Omega-3 fatty acid metabolism		MAM01118r	5-oxo-(6E)-12-epi-LTB4		-1000	1000		plxnb3
1755	MAR02568	MAM00373n + MAM02630n -> MAM01038n + MAM02040n	Omega-3 fatty acid metabolism		MAM01119m	5-oxo-12(R)-hydroxy-eicosa-(2E,8E,10E,14Z)-tetraenoyl-CoA		0	1000		pmm2
1756	MAR02570	MAM01784r + MAM02630r -> MAM00375r	Omega-3 fatty acid metabolism		MAM01119x	5-oxo-12(R)-hydroxy-eicosa-(2E,8E,10E,14Z)-tetraenoyl-CoA		0	1000		pmpca
1757	MAR02571	MAM00373r + MAM02040r <=> MAM00375r + 2 MAM02039r	Omega-3 fatty acid metabolism		MAM01120c	5-oxo-12(R)-hydroxy-eicosa-(8E,10E,14Z)-trienoyl-CoA		-1000	1000		pmvk
1758	MAR02572	MAM00373r + MAM02630r -> MAM01038r + MAM02040r	Omega-3 fatty acid metabolism		MAM01120m	5-oxo-12(R)-hydroxy-eicosa-(8E,10E,14Z)-trienoyl-CoA		0	1000		pnck
1759	MAR02573	MAM01038r + MAM02040r -> MAM00387r	Omega-3 fatty acid metabolism		MAM01120x	5-oxo-12(R)-hydroxy-eicosa-(8E,10E,14Z)-trienoyl-CoA		0	1000		pnkp
1760	MAR02574	MAM01038r + MAM02040r -> MAM00389r	Omega-3 fatty acid metabolism		MAM01120r	5-oxo-12(R)-hydroxy-eicosa-(8E,10E,14Z)-trienoyl-CoA		0	1000		pnp5a
1761	MAR02576	MAM01784x + MAM02630x -> MAM00375x	Omega-3 fatty acid metabolism		MAM01121m	5-oxo-12(S)-hydroxy-eicosa-(2E,8E,10E,14Z)-tetraenoyl-CoA		0	1000		pnp6
1762	MAR02577	MAM00373x + MAM02040x <=> MAM00375x + 2 MAM02039x	Omega-3 fatty acid metabolism		MAM01121x	5-oxo-12(S)-hydroxy-eicosa-(2E,8E,10E,14Z)-tetraenoyl-CoA		-1000	1000		pnpla2
1763	MAR02578	MAM00373x + MAM02630x -> MAM01038x + MAM02040x	Omega-3 fatty acid metabolism		MAM01122c	5-oxo-12(S)-hydroxy-eicosa-(8E,10E,14Z)-trienoyl-CoA		0	1000		pnpla3
1764	MAR02579	MAM01038x + MAM02040x -> MAM00387x	Omega-3 fatty acid metabolism		MAM01122m	5-oxo-12(S)-hydroxy-eicosa-(8E,10E,14Z)-trienoyl-CoA		0	1000		pnpla4
1765	MAR02580	MAM01038x + MAM02040x -> MAM00389x	Omega-3 fatty acid metabolism		MAM01122x	5-oxo-12(S)-hydroxy-eicosa-(8E,10E,14Z)-trienoyl-CoA		0	1000		pnpla6
1766	MAR02581	MAM01784c + MAM02039c + MAM02555c + 2 MAM02630c -> MAM02040c + MAM02554c + MAM02716c	Omega-3 fatty acid metabolism		MAM01122r	5-oxo-12(S)-hydroxy-eicosa-(8E,10E,14Z)-trienoyl-CoA		0	1000		pnpla7b
1767	MAR02582	MAM01784n + MAM02039n + MAM02555n + 2 MAM02630n -> MAM02040n + MAM02554n + MAM02716n	Omega-3 fatty acid metabolism		MAM01123c	5-oxo-12-HETE		0	1000		pnpla8
1768	MAR02583	MAM02716c <=> MAM02787c	Omega-3 fatty acid metabolism		MAM01124c	5-oxo-6-trans-LTB4		-1000	1000		pnpo
1769	MAR02584	MAM02716n <=> MAM02787n	Omega-3 fatty acid metabolism		MAM01124m	5-oxo-6-trans-LTB4		-1000	1000		poc1bl
1770	MAR02586	MAM00028c + MAM02630c -> MAM01056c + MAM02040c	Omega-3 fatty acid metabolism		MAM01124x	5-oxo-6-trans-LTB4		0	1000		poglut1
1771	MAR02587	MAM01046c <=> MAM01056c + MAM02040c	Omega-3 fatty acid metabolism		MAM01124r	5-oxo-6-trans-LTB4		-1000	1000		pola1
1772	MAR02588	MAM00029c + MAM02630c <=> MAM01056c + MAM02040c	Omega-3 fatty acid metabolism		MAM01125c	5-oxo-EPE		-1000	1000		pola2
1773	MAR02368	MAM02039c + MAM02391c + MAM02555c + MAM02630c -> MAM01934c + 2 MAM02040c + MAM02554c	Omega-6 fatty acid metabolism		MAM01125x	5-oxo-EPE		0	1000		polb
1774	MAR02371	MAM01934c + MAM02039c + MAM02444c -> MAM00859c + MAM01596c + MAM01597c	Omega-6 fatty acid metabolism		MAM01126c	5-oxo-ETE		0	1000		pold1
1775	MAR02374	MAM00859c + MAM02039c + MAM02555c -> MAM00710c + MAM02554c	Omega-6 fatty acid metabolism		MAM01127c	5-oxoproline		0	1000		pold2
1776	MAR02376	MAM00710c -> MAM02040c + MAM03029c	Omega-6 fatty acid metabolism		MAM01128c	5-oxoprolyl-peptide		0	1000		pold3
1777	MAR02378	MAM02039c + MAM02555c + MAM03029c -> MAM01697c + MAM02554c	Omega-6 fatty acid metabolism		MAM01129c	5-phosphopolynucleotide		0	1000		pold4
1778	MAR02380	MAM01697c + MAM02039c + MAM02555c + MAM02630c -> MAM01364c + 2 MAM02040c + MAM02554c	Omega-6 fatty acid metabolism		MAM01130c	5-phosphoribosyl-4-carboxy-5-aminoimidazole		0	1000		pole
1779	MAR02383	MAM01364c + MAM02039c + MAM02444c -> MAM00864c + MAM01596c + MAM01597c	Omega-6 fatty acid metabolism		MAM01131c	5-phosphoribosylamine		0	1000		pole2
1780	MAR02387	MAM00864c + MAM02039c + MAM02555c -> MAM00714c + MAM02554c	Omega-6 fatty acid metabolism		MAM01132c	5-phosphoribosylformylglycinamidine		0	1000		pole3
1781	MAR02389	MAM00714c -> MAM00074c + MAM02040c	Omega-6 fatty acid metabolism		MAM01133c	5-pp-inspP5		0	1000		pole4
1782	MAR02391	MAM00074c + MAM02039c + MAM02555c -> MAM00119c + MAM02554c	Omega-6 fatty acid metabolism		MAM01133n	5-pp-inspP5		0	1000		polg
1783	MAR02393	MAM00119c + MAM02039c + MAM02555c + MAM02630c -> MAM00093c + 2 MAM02040c + MAM02554c	Omega-6 fatty acid metabolism		MAM01134c	5-S-cysteinyldopa		0	1000		polg2
1784	MAR02395	MAM00119c + MAM02039c + MAM02444c -> MAM00903c + MAM01596c + MAM01597c	Omega-6 fatty acid metabolism		MAM01135c	5-S-glutathionyl-adrenochrome hydroquinone		0	1000		polh
1785	MAR02397	MAM00903c + MAM02039c + MAM02555c -> MAM00716c + MAM02554c	Omega-6 fatty acid metabolism		MAM01136c	5-S-glutathionyl-aminochrome reduced		0	1000		poli
1786	MAR02399	MAM00716c -> MAM00681c + MAM02040c	Omega-6 fatty acid metabolism		MAM01137c	5-S-glutathionyl-dopachrome hydroquinone		0	1000		polk
1787	MAR02401	MAM00681c + MAM02039c + MAM02555c -> MAM00131c + MAM02554c	Omega-6 fatty acid metabolism		MAM01138c	5-S-glutathionyl-dopamine		0	1000		poll
1788	MAR02403	MAM00131c + MAM02039c + MAM02555c + MAM02630c -> MAM00110c + 2 MAM02040c + MAM02554c	Omega-6 fatty acid metabolism		MAM01139c	5-S-glutathionyl-L-dopa		0	1000		polm
1789	MAR02408	MAM00110x + MAM02630x -> MAM02041x + MAM03028x	Omega-6 fatty acid metabolism		MAM01140c	5-S-glutathionyl-noradrenochrome hydroquinone		0	1000		poln
1790	MAR02409	MAM02040x + MAM03028x -> MAM00717x	Omega-6 fatty acid metabolism		MAM01141c	5-tetradecenoyl-CoA		0	1000		polq
1791	MAR02410	MAM00717x + MAM02552x -> MAM00853x + MAM02039x + MAM02553x	Omega-6 fatty acid metabolism		MAM01141m	5-tetradecenoyl-CoA		0	1000		polr1a
1792	MAR02411	MAM00853x + MAM01597x -> MAM00093x + MAM01261x	Omega-6 fatty acid metabolism		MAM01141x	5-tetradecenoyl-CoA		0	1000		polr1b
1793	MAR02412	MAM00093c <=> MAM00093x	Transport reactions		MAM01141r	5-tetradecenoyl-CoA		-1000	1000		polr1c
1794	MAR02415	MAM01697c + MAM02039c + MAM02444c -> MAM00865c + MAM01596c + MAM01597c	Omega-6 fatty acid metabolism		MAM01143c	6-(alpha-D-glucosaminyl)-1-phosphatidyl-1D-myo-inositol		0	1000		polr1d
1795	MAR02417	MAM00865c + MAM02039c + MAM02555c -> MAM00698c + MAM02554c	Omega-6 fatty acid metabolism		MAM01143r	6-(alpha-D-glucosaminyl)-1-phosphatidyl-1D-myo-inositol		0	1000		polr1e
1796	MAR02419	MAM00698c -> MAM02040c + MAM03004c	Omega-6 fatty acid metabolism		MAM01144m	6(R)-hydroxy-tetradeca-(2E,4E,8Z)-trienoate		0	1000		polr1h
1797	MAR02421	MAM02039c + MAM02555c + MAM03004c -> MAM00264c + MAM02554c	Omega-6 fatty acid metabolism		MAM01145m	6(R)-hydroxy-tetradeca-(2E,8Z)-dienoate		0	1000		polr2a
1798	MAR02423	MAM02039c + MAM02391c + MAM02444c -> MAM00870c + MAM01596c + MAM01597c	Omega-6 fatty acid metabolism		MAM01146m	6(R)-hydroxy-tetradeca-(4E,8Z)-dienoate		0	1000		polr2b
1799	MAR02426	MAM00870c + MAM02039c + MAM02555c -> MAM00087c + MAM02554c	Omega-6 fatty acid metabolism		MAM01147m	6(S)-hydroxy-tetradeca-(2E,4E,8Z)-trienoate		0	1000		polr2c
1800	MAR02428	MAM00087c -> MAM02040c + MAM03007c	Omega-6 fatty acid metabolism		MAM01148m	6(S)-hydroxy-tetradeca-(2E,8Z)-dienoate		0	1000		polr2d
1801	MAR02430	MAM02039c + MAM02555c + MAM03007c -> MAM00009c + MAM02554c	Omega-6 fatty acid metabolism		MAM01149m	6(S)-hydroxy-tetradeca-(4E,8Z)-dienoate		0	1000		polr2eb
1802	MAR02433	MAM00009c + MAM02039c + MAM02444c -> MAM00860c + MAM01596c + MAM01597c	Omega-6 fatty acid metabolism		MAM01150c	6,7-dihydro-12-epi-LTB4		0	1000		polr2f
1803	MAR02434	MAM00860c + MAM02039c + MAM02555c -> MAM00085c + MAM02554c	Omega-6 fatty acid metabolism		MAM01150m	6,7-dihydro-12-epi-LTB4		0	1000		polr2g
1804	MAR02435	MAM00085c -> MAM02040c + MAM03008c	Omega-6 fatty acid metabolism		MAM01150x	6,7-dihydro-12-epi-LTB4		0	1000		polr2h
1805	MAR02436	MAM02039c + MAM02555c + MAM03008c -> MAM00023c + MAM02554c	Omega-6 fatty acid metabolism		MAM01151c	6,7-dihydro-5-oxo-12-epi-LTB4		0	1000		polr2i
1806	MAR03444	MAM01364m + MAM01802m -> MAM00682m + MAM01803m	Omega-6 fatty acid metabolism		MAM01151m	6,7-dihydro-5-oxo-12-epi-LTB4		0	1000		polr2j
1807	MAR03445	MAM00682m -> MAM03033m	Omega-6 fatty acid metabolism		MAM01151x	6,7-dihydro-5-oxo-12-epi-LTB4		0	1000		polr2k
1808	MAR03446	MAM00682m + MAM02039m + MAM02555m -> MAM02554m + MAM03034m	Omega-6 fatty acid metabolism		MAM01151r	6,7-dihydro-5-oxo-12-epi-LTB4		0	1000		polr2l
1809	MAR03447	MAM03034m -> MAM03029m	Omega-6 fatty acid metabolism		MAM01152c	6,7-dihydro-5-oxo-LTB4		0	1000		polr3a
1810	MAR03448	MAM01697m + MAM01802m -> MAM01803m + MAM03029m	Omega-6 fatty acid metabolism		MAM01152m	6,7-dihydro-5-oxo-LTB4		0	1000		polr3b
1811	MAR03449	MAM02040m + MAM03029m -> MAM00710m	Omega-6 fatty acid metabolism		MAM01152x	6,7-dihydro-5-oxo-LTB4		0	1000		polr3c
1812	MAR03450	MAM00710m + MAM02552m -> MAM00859m + MAM02039m + MAM02553m	Omega-6 fatty acid metabolism		MAM01152r	6,7-dihydro-5-oxo-LTB4		0	1000		polr3d
1813	MAR03452	MAM01802m + MAM01934m -> MAM00073m + MAM01803m	Omega-6 fatty acid metabolism		MAM01153c	6,7-dihydro-LTB4		0	1000		polr3e
1814	MAR03453	MAM00073m + MAM02040m -> MAM00697m	Omega-6 fatty acid metabolism		MAM01153m	6,7-dihydro-LTB4		0	1000		polr3f
1815	MAR03454	MAM00697m + MAM02552m <=> MAM00834m + MAM02039m + MAM02553m	Omega-6 fatty acid metabolism		MAM01153x	6,7-dihydro-LTB4		-1000	1000		polr3g
1816	MAR03455	MAM00091m + MAM01261m <=> MAM00834m + MAM01597m	Omega-6 fatty acid metabolism		MAM01153r	6,7-dihydro-LTB4		-1000	1000		polr3gla
1817	MAR03456	MAM00091m + MAM02630m -> MAM00072m + MAM02041m	Omega-6 fatty acid metabolism		MAM01154c	6,7-dihydroxy-1,2,3,4-tetrahydroisoquinoline		0	1000		polr3h
1818	MAR03457	MAM00072m + MAM02039m + MAM02555m <=> MAM00089m + MAM02554m	Omega-6 fatty acid metabolism		MAM01155c	6-[(1S,2R)-1,2-dihydroxy-3-triphosphooxypropyl]-7,8-dihydropterin		-1000	1000		polr3k
1819	MAR03458	MAM00089m -> MAM03009m	Omega-6 fatty acid metabolism		MAM01155n	6-[(1S,2R)-1,2-dihydroxy-3-triphosphooxypropyl]-7,8-dihydropterin		0	1000		polrmt
1820	MAR03459	MAM01364x + MAM02630x -> MAM00682x + MAM02041x	Omega-6 fatty acid metabolism		MAM01156c	6-[2,3-dihydroxy-1-(hydroxymethyl)propyl]-1,2-dihydro-7-hydroxy-9-methoxy-cyclopenta[c][1]benzopyran-3,4-dione		0	1000		pom121
1821	MAR03460	MAM00682x -> MAM03033x	Omega-6 fatty acid metabolism		MAM01157x	6-amino-2-oxohexanoate		0	1000		pomgnt1
1822	MAR03461	MAM00682x + MAM02039x + MAM02555x -> MAM02554x + MAM03034x	Omega-6 fatty acid metabolism		MAM01158c	6beta-hydroxytestosterone		0	1000		pomt1
1823	MAR03462	MAM03034x -> MAM03029x	Omega-6 fatty acid metabolism		MAM01158r	6beta-hydroxytestosterone		0	1000		pomt2
1824	MAR03463	MAM02040x + MAM03029x -> MAM00710x	Omega-6 fatty acid metabolism		MAM01158e	6beta-hydroxytestosterone		0	1000		pon1
1825	MAR03464	MAM00710x + MAM02552x -> MAM00859x + MAM02039x + MAM02553x	Omega-6 fatty acid metabolism		MAM01159c	6-deoxy-L-galactose		0	1000		pon2
1826	MAR03466	MAM01934x + MAM02630x -> MAM00073x + MAM02041x	Omega-6 fatty acid metabolism		MAM01159l	6-deoxy-L-galactose		0	1000		pon3.1
1827	MAR03467	MAM00073x + MAM02040x -> MAM00697x	Omega-6 fatty acid metabolism		MAM01159e	6-deoxy-L-galactose		0	1000		porb
1828	MAR03468	MAM00697x + MAM02552x <=> MAM00834x + MAM02039x + MAM02553x	Omega-6 fatty acid metabolism		MAM01160c	6-hydroxy-1,2,3,4-tetrahydro-beta-carboline		-1000	1000		porcn
1829	MAR03469	MAM00091x + MAM01261x <=> MAM00834x + MAM01597x	Omega-6 fatty acid metabolism		MAM01161c	6-hydroxymelatonin		-1000	1000		ppa1a
1830	MAR03470	MAM00091x + MAM02630x -> MAM00072x + MAM02041x	Omega-6 fatty acid metabolism		MAM01162c	6-hydroxymelatonin-sulfate		0	1000		ppa1b
1831	MAR03471	MAM00072x + MAM02039x + MAM02555x <=> MAM00089x + MAM02554x	Omega-6 fatty acid metabolism		MAM01163c	6-hydroxypaclitaxel		-1000	1000		ppa2
1832	MAR03472	MAM00089x -> MAM03009x	Omega-6 fatty acid metabolism		MAM01163e	6-hydroxypaclitaxel		0	1000		pparab
1833	MAR00931	MAM01362c + MAM02039c + MAM02555c + MAM02630c -> MAM01190c + MAM02040c + MAM02554c	Arachidonic acid metabolism		MAM01164c	6-lactoyl-5,6,7,8-tetrahydropterin		0	1000		ppat
1834	MAR00932	MAM01362c + MAM02039c + MAM02555c + MAM02630c -> MAM01213c + MAM02040c + MAM02554c	Arachidonic acid metabolism		MAM01165m	6-methoxy-3-methyl-2-all-trans-decaprenyl-1,4-benzoquinol		0	1000		ppcdc
1835	MAR00933	MAM01362c + MAM02039c + MAM02555c + MAM02630c -> MAM01239c + MAM02040c + MAM02554c	Arachidonic acid metabolism		MAM01166c	6-methylmercaptopurine		0	1000		ppcs
1836	MAR00934	MAM01362c + MAM02039c + MAM02555c + MAM02630c -> MAM00270c + MAM02040c + MAM02554c	Arachidonic acid metabolism		MAM01167c	6-oxo-prostaglandin E1		0	1000		ppiab
1837	MAR00935	MAM01362c + MAM02039c + MAM02555c + MAM02630c -> MAM00297c + MAM02040c + MAM02554c	Arachidonic acid metabolism		MAM01168c	6-oxo-prostaglandin F1alpha		0	1000		ppib
1838	MAR00936	MAM01362c + MAM02039c + MAM02555c + MAM02630c -> MAM00354c + MAM02040c + MAM02554c	Arachidonic acid metabolism		MAM01168r	6-oxo-prostaglandin F1alpha		0	1000		ppid
1839	MAR00937	MAM01362c + MAM02039c + MAM02555c + MAM02630c -> MAM00396c + MAM02040c + MAM02554c	Arachidonic acid metabolism		MAM01169c	6-phospho-D-gluconate		0	1000		ppie
1840	MAR00938	MAM01362c + MAM02039c + MAM02555c + MAM02630c -> MAM00414c + MAM02040c + MAM02554c	Arachidonic acid metabolism		MAM01169r	6-phospho-D-gluconate		0	1000		ppifb
1841	MAR00939	MAM01362c + MAM02039c + MAM02555c + MAM02630c -> MAM00426c + MAM02040c + MAM02554c	Arachidonic acid metabolism		MAM01170c	6-pyruvoyltetrahydropterin		0	1000		ppig
1842	MAR00940	MAM01362c + MAM02039c + MAM02555c + MAM02630c -> MAM00430c + MAM02040c + MAM02554c	Arachidonic acid metabolism		MAM01170n	6-pyruvoyltetrahydropterin		0	1000		ppih
1843	MAR00941	MAM01362c + MAM02039c + MAM02555c + MAM02630c -> MAM00591c + MAM02040c + MAM02554c	Arachidonic acid metabolism		MAM01171c	6-trans-12-epi-LTB4		0	1000		ppil1
1844	MAR00942	MAM01362c + MAM02039c + MAM02555c + MAM02630c -> MAM01054c + MAM02040c + MAM02554c	Arachidonic acid metabolism		MAM01171m	6-trans-12-epi-LTB4		0	1000		ppil2
1845	MAR00943	MAM01362c + MAM01803c + MAM02630c -> MAM01054c + MAM01802c + MAM02040c	Arachidonic acid metabolism		MAM01171x	6-trans-12-epi-LTB4		0	1000		ppil3
1846	MAR00944	MAM01362r + MAM01803r + MAM02630r -> MAM01054r + MAM01802r + MAM02040r	Arachidonic acid metabolism		MAM01172c	6-trans-LTB4		0	1000		ppil4
1847	MAR00945	MAM01054c + MAM02040c -> MAM01051c	Arachidonic acid metabolism		MAM01172m	6-trans-LTB4		0	1000		ppil6
1848	MAR00946	MAM01362c + MAM02039c + MAM02555c + MAM02630c -> MAM01209c + MAM02040c + MAM02554c	Arachidonic acid metabolism		MAM01172x	6-trans-LTB4		0	1000		ppip5k1a
1849	MAR00947	MAM01362c + MAM01803c + MAM02630c -> MAM01209c + MAM01802c + MAM02040c	Arachidonic acid metabolism		MAM01173c	7,12-dimethylbenz[a]anthracene 5,6-oxide		0	1000		ppip5k2
1850	MAR00948	MAM01362r + MAM01803r + MAM02630r -> MAM01209r + MAM01802r + MAM02040r	Arachidonic acid metabolism		MAM01174c	7,12-dimethylbenz[a]anthracene		0	1000		ppm1la
1851	MAR00949	MAM01209c + MAM02040c -> MAM01208c	Arachidonic acid metabolism		MAM01174e	7,12-dimethylbenz[a]anthracene		0	1000		ppox
1852	MAR00950	MAM01362c + MAM02039c + MAM02555c + MAM02630c -> MAM00279c + MAM02040c + MAM02554c	Arachidonic acid metabolism		MAM01175c	7,8-dihydro-7-hydroxy-8-S-glutathionyl-benzo[a]pyrene		0	1000		ppp1caa
1853	MAR00951	MAM01362c + MAM01803c + MAM02630c -> MAM00279c + MAM01802c + MAM02040c	Arachidonic acid metabolism		MAM01176c	7,8-epoxy-(4Z,10Z)-hexadecadienoic acid		0	1000		ppp1cb
1854	MAR00953	MAM00279c + MAM02040c -> MAM00277c	Arachidonic acid metabolism		MAM01177c	7alpha,12alpha-dihydroxy-5beta-cholestan-3-one		0	1000		ppp1cbl
1855	MAR00954	MAM01362c + MAM02039c + MAM02555c + MAM02630c -> MAM00366c + MAM02040c + MAM02554c	Arachidonic acid metabolism		MAM01178c	7alpha,12alpha-dihydroxycholest-4-en-3-one		0	1000		ppp1cc
1856	MAR00955	MAM01362c + MAM01803c + MAM02630c -> MAM00366c + MAM01802c + MAM02040c	Arachidonic acid metabolism		MAM01178r	7alpha,12alpha-dihydroxycholest-4-en-3-one		0	1000		ppp1r3b
1857	MAR00956	MAM01362r + MAM01803r + MAM02630r -> MAM00366r + MAM01802r + MAM02040r	Arachidonic acid metabolism		MAM01179r	7alpha,25-dihydroxy-4-cholesten-3-one		0	1000		ppp1r3cb
1858	MAR00957	MAM00366c + MAM02040c -> MAM00364c	Arachidonic acid metabolism		MAM01180m	7alpha-hydroxy-3-oxo-4-cholestenoic acid		0	1000		ppt1
1859	MAR00958	MAM01362c + MAM02630c -> MAM01042c	Arachidonic acid metabolism		MAM01181c	7alpha-hydroxy-5beta-cholestan-3-one		0	1000		ppt2a.1
1860	MAR00959	MAM01042c -> MAM02040c + MAM02362c	Arachidonic acid metabolism		MAM01182c	7alpha-hydroxycholest-4-en-3-one		0	1000		ppt2a.2
1861	MAR00960	MAM01042c + 2 MAM02026c -> MAM01040c + MAM02027c + MAM02040c	Arachidonic acid metabolism		MAM01182r	7alpha-hydroxycholest-4-en-3-one		0	1000		ppt2a.3
1862	MAR00961	MAM01040c + 2 MAM02039c + MAM02630c -> MAM02040c + MAM02364c	Arachidonic acid metabolism		MAM01183r	7alpha-hydroxycholesterol		0	1000		ppwd1
1863	MAR00963	MAM01042m + 2 MAM02026m -> MAM01040m + MAM02027m + MAM02040m	Arachidonic acid metabolism		MAM01184c	7alpha-hydroxypregnenolone		0	1000		prdx1
1864	MAR00964	MAM01040m + 2 MAM02039m + MAM02630m -> MAM02040m + MAM02364m	Arachidonic acid metabolism		MAM01185m	7-carboxy-alpha-chromanol		0	1000		prdx2
1865	MAR00967	MAM01040r + 2 MAM02039r + MAM02630r -> MAM02040r + MAM02364r	Arachidonic acid metabolism		MAM01186m	7-carboxy-alpha-tocotrienol		0	1000		prdx3
1866	MAR00969	MAM01040c + MAM02039c + MAM02555c + MAM02630c -> MAM00590c + MAM02040c + MAM02554c	Arachidonic acid metabolism		MAM01187m	7-carboxy-gamma-chromanol		0	1000		prdx5
1867	MAR00971	MAM01040c + 2 MAM02039c + MAM02630c -> MAM01050c + MAM02040c	Arachidonic acid metabolism		MAM01188m	7-carboxy-gamma-tocotrienol		0	1000		prdx6
1868	MAR00973	MAM01040c + MAM02554c <=> MAM01126c + MAM02039c + MAM02555c	Arachidonic acid metabolism		MAM01189c	7-dehydrodesmosterol		-1000	1000		prep
1869	MAR00976	MAM01126c + 2 MAM02039c + MAM02630c -> MAM01123c + MAM02040c	Arachidonic acid metabolism		MAM01190c	7-HETE		0	1000		prkacaa
1870	MAR00979	MAM01123c <=> MAM01124c	Arachidonic acid metabolism		MAM01191c	7-hexadecenoyl-CoA		-1000	1000		prkacab
1871	MAR00980	MAM01048c + MAM02554c <=> MAM01123c + MAM02039c + MAM02555c	Arachidonic acid metabolism		MAM01191m	7-hexadecenoyl-CoA		-1000	1000		prkacbb
1872	MAR00981	MAM01048c + MAM02039c + MAM02555c + MAM02630c -> MAM01047c + MAM02040c + MAM02554c	Arachidonic acid metabolism		MAM01191x	7-hexadecenoyl-CoA		0	1000		prkd1
1873	MAR00983	MAM01362c + MAM02630c -> MAM00380c	Arachidonic acid metabolism		MAM01191r	7-hexadecenoyl-CoA		0	1000		prkn
1874	MAR00985	MAM01362n + MAM02630n -> MAM00380n	Arachidonic acid metabolism		MAM01192c	7-hydroperoxy-H4-neuroprostane		0	1000		prmt1
1875	MAR00986	MAM01362r + MAM02630r -> MAM00380r	Arachidonic acid metabolism		MAM01193c	7-hydroxy-D4-neuroprostane		0	1000		prmt2
1876	MAR00987	MAM01362x + MAM02630x -> MAM00380x	Arachidonic acid metabolism		MAM01194c	7-hydroxy-E4-neuroprostane		0	1000		prmt3
1877	MAR00988	MAM00377c + MAM02027c + MAM02040c <=> MAM00380c + 2 MAM02026c	Arachidonic acid metabolism		MAM01195c	7-hydroxymethyl-12-methylbenz[a]anthracene sulfate		-1000	1000		prmt5
1878	MAR00989	MAM00377c + MAM02554c -> MAM00393c + MAM02039c + MAM02555c	Arachidonic acid metabolism		MAM01196c	7-hydroxymethyl-12-methylbenz[a]anthracene		0	1000		prmt6
1879	MAR00990	MAM00377c + MAM02552c -> MAM00393c + MAM02039c + MAM02553c	Arachidonic acid metabolism		MAM01197c	7-palmitoleic acid		0	1000		prmt7
1880	MAR00991	MAM00380c <=> MAM00390c	Arachidonic acid metabolism		MAM01197l	7-palmitoleic acid		-1000	1000		prmt8b
1881	MAR00992	MAM00276c <=> MAM00390c + MAM02040c	Arachidonic acid metabolism		MAM01197r	7-palmitoleic acid		-1000	1000		prmt9
1882	MAR00993	MAM00296c <=> MAM00380c	Arachidonic acid metabolism		MAM01197e	7-palmitoleic acid		-1000	1000		prodha
1883	MAR00994	MAM00280c <=> MAM00296c + MAM02040c	Arachidonic acid metabolism		MAM01198c	7-peroxy-docosahexaenoate		-1000	1000		prps1a
1884	MAR00995	MAM01362c + MAM02039c + MAM02555c + MAM02630c -> MAM00374c + MAM02040c + MAM02554c	Arachidonic acid metabolism		MAM01199m	8(R)-hydroxy-hexadeca-(2E,4E,6E,10Z)-tetraenoate		0	1000		prps1b
1885	MAR00996	MAM01362x + MAM02039x + MAM02555x + MAM02630x -> MAM00374x + MAM02040x + MAM02554x	Arachidonic acid metabolism		MAM01200m	8(R)-hydroxy-hexadeca-(2E,6E,10Z)-trienoate		0	1000		prrt2
1886	MAR00997	MAM01362r + MAM02039r + MAM02555r + MAM02630r -> MAM00374r + MAM02040r + MAM02554r	Arachidonic acid metabolism		MAM01201m	8(R)-hydroxy-hexadeca-(4E,6E,10Z)-trienoate		0	1000		prune
1887	MAR00998	MAM00374c + MAM02630c -> MAM00098c + MAM02040c	Arachidonic acid metabolism		MAM01202c	8(S)-HETE		0	1000		psap
1888	MAR00999	MAM00374x + MAM02630x -> MAM00098x + MAM02040x	Arachidonic acid metabolism		MAM01203c	8(S)-HPETE		0	1000		psat1
1889	MAR01000	MAM00374r + MAM02630r -> MAM00098r + MAM02040r	Arachidonic acid metabolism		MAM01204m	8(S)-hydroxy-hexadeca-(2E,4E,6E,10Z)-tetraenoate		0	1000		psph
1890	MAR01002	MAM00098c + MAM02040c <=> MAM00386c	Arachidonic acid metabolism		MAM01205m	8(S)-hydroxy-hexadeca-(2E,6E,10Z)-trienoate		-1000	1000		ptdss1a
1891	MAR01003	MAM00098x + MAM02040x <=> MAM00386x	Arachidonic acid metabolism		MAM01206m	8(S)-hydroxy-hexadeca-(4E,6E,10Z)-trienoate		-1000	1000		ptdss2
1892	MAR01004	MAM00098r + MAM02040r <=> MAM00386r	Arachidonic acid metabolism		MAM01207c	8,11-eicosadienoic acid		-1000	1000		ptenb
1893	MAR01006	MAM00098c + MAM02040c <=> MAM00388c	Arachidonic acid metabolism		MAM01207l	8,11-eicosadienoic acid		-1000	1000		ptgdsb.1
1894	MAR01007	MAM00098x + MAM02040x <=> MAM00388x	Arachidonic acid metabolism		MAM01207r	8,11-eicosadienoic acid		-1000	1000		ptges
1895	MAR01008	MAM00098r + MAM02040r <=> MAM00388r	Arachidonic acid metabolism		MAM01207e	8,11-eicosadienoic acid		-1000	1000		ptges3a
1896	MAR01010	MAM00365c <=> MAM00380c	Arachidonic acid metabolism		MAM01208c	8,9-DHET		-1000	1000		ptgesl
1897	MAR01011	MAM00365n <=> MAM00380n	Arachidonic acid metabolism		MAM01209c	8,9-EET		-1000	1000		ptgis
1898	MAR01013	MAM00365c + 2 MAM02039c + MAM02630c -> MAM02040c + MAM02396c	Arachidonic acid metabolism		MAM01209r	8,9-EET		0	1000		ptgr1.2
1899	MAR01014	MAM00365n + 2 MAM02039n + MAM02630n -> MAM02040n + MAM02396n	Arachidonic acid metabolism		MAM01210c	8,9-epoxy-(5Z)-tetradecenoic acid		0	1000		ptgs1
1900	MAR01015	MAM00380c + MAM02630c -> MAM01058c + MAM02041c	Arachidonic acid metabolism		MAM01211c	8alpha-hydroxy-gamma-tocopherone		0	1000		ptgs2b
1901	MAR01016	MAM00380n + MAM02630n -> MAM01058n + MAM02041n	Arachidonic acid metabolism		MAM01212c	8alpha-hydroxytocopherone		0	1000		ptpdc1a
1902	MAR01017	MAM00380r + MAM02630r -> MAM01058r + MAM02041r	Arachidonic acid metabolism		MAM01213c	8-HETE		0	1000		ptpmt1
1903	MAR01018	MAM00380x + MAM02630x -> MAM01058x + MAM02041x	Arachidonic acid metabolism		MAM01214c	8-peroxy-(5Z,9E,11Z,14Z)-eicosatetraenoate		0	1000		ptprq
1904	MAR01020	MAM01058c + MAM02040c <=> MAM02396c	Arachidonic acid metabolism		MAM01215c	8-peroxy-docosahexaenoate		-1000	1000		ptrh1
1905	MAR01021	MAM01058n + MAM02040n <=> MAM02396n	Arachidonic acid metabolism		MAM01216c	9(10)-EpOME		-1000	1000		ptrh2
1906	MAR01022	MAM01058r + MAM02040r <=> MAM02396r	Arachidonic acid metabolism		MAM01216r	9(10)-EpOME		-1000	1000		pts
1907	MAR01023	MAM01058x + MAM02040x <=> MAM02396x	Arachidonic acid metabolism		MAM01217c	9(S)-HPODE		-1000	1000		pus1
1908	MAR01025	MAM01058c + MAM02040c <=> MAM02395c	Arachidonic acid metabolism		MAM01218c	9,10-12,13-diepoxy-octadecanoate		-1000	1000		pxylp1
1909	MAR01026	MAM01058n + MAM02040n <=> MAM02395n	Arachidonic acid metabolism		MAM01219c	9,10-epoxy-(6Z,12Z)-octadecadienoic acid		-1000	1000		pycr1b
1910	MAR01027	MAM01058r + MAM02040r <=> MAM02395r	Arachidonic acid metabolism		MAM01220c	9,10-hydroxyoctadec-12(Z)-enoate		-1000	1000		pycr3
1911	MAR01028	MAM01058x + MAM02040x <=> MAM02395x	Arachidonic acid metabolism		MAM01220r	9,10-hydroxyoctadec-12(Z)-enoate		-1000	1000		pygb
1912	MAR01029	MAM01362c + MAM02630c -> MAM00309c	Arachidonic acid metabolism		MAM01221c	9,11,15-trihydroxyprosta-(5Z,13E)-dien-1-oate		0	1000		pygl
1913	MAR01030	MAM01362e + MAM02630e -> MAM00309e	Arachidonic acid metabolism		MAM01222c	9,11-cycloperoxy-15-hydroperoxy-(5Z,13E)-eicosadienoate		0	1000		pygma
1914	MAR01033	MAM01362r + MAM02630r -> MAM00309r	Arachidonic acid metabolism		MAM01223c	9,11-cycloperoxy-5-hydroperoxy-(6E,14Z)-eicosadienoate		0	1000		pygmb
1915	MAR01034	MAM01362x + MAM02630x -> MAM00309x	Arachidonic acid metabolism		MAM01224c	9,13-cis-retinoate		0	1000		qars1
1916	MAR01037	MAM00309c + 2 MAM02026c -> MAM00307c + MAM02027c + MAM02040c	Arachidonic acid metabolism		MAM01225m	9-carboxy-alpha-chromanol		0	1000		qdpra
1917	MAR01039	MAM00309r + 2 MAM02026r -> MAM00307r + MAM02027r + MAM02040r	Arachidonic acid metabolism		MAM01226m	9-carboxy-alpha-tocotrienol		0	1000		qpct
1918	MAR01040	MAM00307c + MAM02554c -> MAM00334c + MAM02039c + MAM02555c	Arachidonic acid metabolism		MAM01227m	9-carboxy-gamma-chromanol		0	1000		qtrt1
1919	MAR01041	MAM00309c <=> MAM02098c	Arachidonic acid metabolism		MAM01228m	9-carboxy-gamma-tocotrienol		-1000	1000		qtrt2
1920	MAR01042	MAM02040c + MAM02098c <=> MAM03056c	Arachidonic acid metabolism		MAM01229c	9-cis-4-oxo-13,14-dihydro-retinoate		-1000	1000		rad1
1921	MAR01043	MAM00309c <=> MAM02096c	Arachidonic acid metabolism		MAM01230c	9-cis-retinal		-1000	1000		rad18
1922	MAR01045	MAM00309e <=> MAM02096e	Arachidonic acid metabolism		MAM01230r	9-cis-retinal		-1000	1000		rad9a
1923	MAR01048	MAM00309x <=> MAM02096x	Arachidonic acid metabolism		MAM01231c	9-cis-retinoate		-1000	1000		rae1
1924	MAR01049	MAM00309r <=> MAM02096r	Arachidonic acid metabolism		MAM01231r	9-cis-retinoate		-1000	1000		rag1
1925	MAR01050	MAM02026c + MAM02096c <=> MAM02097c	Arachidonic acid metabolism		MAM01232c	9-cis-retinol		-1000	1000		ralbp1
1926	MAR01053	MAM02026r + MAM02096r <=> MAM02097r	Arachidonic acid metabolism		MAM01233c	9-cis-retinoyl-beta-D-glucuronide		-1000	1000		rarres3
1927	MAR01054	MAM02026x + MAM02096x <=> MAM02097x	Arachidonic acid metabolism		MAM01233r	9-cis-retinoyl-beta-D-glucuronide		-1000	1000		rars1
1928	MAR01055	MAM02040c + MAM02096c <=> MAM03055c	Arachidonic acid metabolism		MAM01234c	9-deoxy-delta12-PGD2		-1000	1000		rbbp6
1929	MAR01057	MAM02040r + MAM02096r <=> MAM03055r	Arachidonic acid metabolism		MAM01235c	9-eicosenoic acid		-1000	1000		rbks
1930	MAR01058	MAM02040x + MAM02096x <=> MAM03055x	Arachidonic acid metabolism		MAM01235l	9-eicosenoic acid		-1000	1000		rbp1.2
1931	MAR01059	MAM02039c + MAM02096c + MAM02555c + MAM02630c -> MAM00598c + MAM02040c + MAM02554c	Arachidonic acid metabolism		MAM01235r	9-eicosenoic acid		0	1000		rbp2a
1932	MAR01061	MAM02039r + MAM02096r + MAM02555r + MAM02630r -> MAM00598r + MAM02040r + MAM02554r	Arachidonic acid metabolism		MAM01235e	9-eicosenoic acid		0	1000		rbp3
1933	MAR01062	MAM01362c + MAM02630c -> MAM01203c	Arachidonic acid metabolism		MAM01236c	9-eicosenoyl-CoA		0	1000		rbp4
1934	MAR01063	MAM01203c + 2 MAM02026c -> MAM01202c + MAM02027c + MAM02040c	Arachidonic acid metabolism		MAM01236m	9-eicosenoyl-CoA		0	1000		rchy1
1935	MAR01064	MAM01362c + MAM02630c -> MAM00005c	Arachidonic acid metabolism		MAM01236r	9-eicosenoyl-CoA		0	1000		rcl1
1936	MAR01065	MAM00279c + MAM01371c + MAM01597c + 2 MAM02040c + MAM02552c + MAM02630c -> MAM01219c + MAM01261c + MAM01334c + MAM02041c + MAM02553c + MAM02759c	Arachidonic acid metabolism		MAM01237c	9-heptadecenoyl-CoA		0	1000		rdh1
1937	MAR01066	MAM01219c + MAM01371c + MAM01597c + 2 MAM02040c + MAM02552c + MAM02630c -> MAM01176c + MAM01261c + MAM01334c + 2 MAM02039c + MAM02041c + MAM02553c + MAM02759c	Arachidonic acid metabolism		MAM01237m	9-heptadecenoyl-CoA		0	1000		rdh10a
1938	MAR01067	MAM01176c + MAM01371c + MAM01597c + 2 MAM02040c + MAM02552c + MAM02630c -> MAM01055c + MAM01261c + MAM01334c + MAM02041c + MAM02553c + MAM02759c	Arachidonic acid metabolism		MAM01237r	9-heptadecenoyl-CoA		0	1000		rdh12
1939	MAR01068	MAM00366c + MAM01371c + MAM01597c + 2 MAM02040c + MAM02552c + MAM02630c -> MAM00310c + MAM01261c + MAM01334c + MAM02041c + MAM02553c + MAM02759c	Arachidonic acid metabolism		MAM01238c	9-heptadecylenic acid		0	1000		rdh14b
1940	MAR01069	MAM00310c + MAM01371c + MAM01597c + 2 MAM02040c + MAM02552c + MAM02630c -> MAM00259c + MAM01261c + MAM01334c + 2 MAM02039c + MAM02041c + MAM02553c + MAM02759c	Arachidonic acid metabolism		MAM01238l	9-heptadecylenic acid		0	1000		rdh5
1941	MAR01070	MAM00259c + MAM01371c + MAM01597c + MAM02039c + 2 MAM02040c + MAM02552c + MAM02630c -> MAM01210c + MAM01261c + MAM01334c + MAM02041c + MAM02553c + MAM02759c	Arachidonic acid metabolism		MAM01238r	9-heptadecylenic acid		0	1000		rdh8b
1942	MAR01071	MAM00307c + MAM02039c + MAM02555c + MAM02630c -> MAM00318c + MAM02040c + MAM02554c	Arachidonic acid metabolism		MAM01238e	9-heptadecylenic acid		0	1000		renbp
1943	MAR01072	MAM00307r + MAM02039r + MAM02555r + MAM02630r -> MAM00318r + MAM02040r + MAM02554r	Arachidonic acid metabolism		MAM01239c	9-HETE		0	1000		rev3l
1944	MAR01073	MAM00307c + 2 MAM02039c + MAM02630c -> MAM00278c + MAM02040c	Arachidonic acid metabolism		MAM01240c	9-hydroxy-10-O-D-glucuronoside-(12Z)-octadecenoate		0	1000		rfc5
1945	MAR01074	MAM00307c + MAM02039c + MAM02553c <=> MAM00321c + MAM02552c	Arachidonic acid metabolism		MAM01240r	9-hydroxy-10-O-D-glucuronoside-(12Z)-octadecenoate		-1000	1000		rfk
1946	MAR01075	MAM00307c + 2 MAM02039c + MAM02630c -> MAM02040c + MAM02364c	Arachidonic acid metabolism		MAM01241c	9-hydroxybenzo[a]pyrene		0	1000		rfwd3
1947	MAR01077	MAM00307r + 2 MAM02039r + MAM02630r -> MAM02040r + MAM02364r	Arachidonic acid metabolism		MAM01242c	9-hydroxybenzo[a]pyrene-4,5-oxide		0	1000		rgl1
1948	MAR03015	MAM01364x + MAM02040x -> MAM01362x + MAM01597x + MAM02039x	Arachidonic acid metabolism		MAM01243c	9-hydroxyoctadecadienoate		0	1000		rgn
1949	MAR01080	MAM02040c + MAM02362c -> MAM02364c	Leukotriene metabolism		MAM01244c	9-O-acetylated-GD3		0	1000		rhag
1950	MAR01081	MAM02026c + MAM02362c -> MAM02366c	Leukotriene metabolism		MAM01244g	9-O-acetylated-GD3		0	1000		rhbg
1951	MAR01084	MAM02039e + MAM02366e -> MAM01111e + MAM02418e	Leukotriene metabolism		MAM01244e	9-O-acetylated-GD3		0	1000		rhcgb
1952	MAR01085	MAM02040e + MAM02418e -> MAM01986e + MAM02369e	Leukotriene metabolism		MAM01245c	9-O-acetylated-GT3		0	1000		rlbp1b
1953	MAR01087	MAM02039c + MAM02369c -> MAM00304c	Leukotriene metabolism		MAM01245g	9-O-acetylated-GT3		0	1000		rnf103
1954	MAR01088	MAM01597c + MAM02039c + MAM02538c <=> MAM01261c + MAM02369c	Leukotriene metabolism		MAM01245e	9-O-acetylated-GT3		-1000	1000		rnf115a
1955	MAR01091	MAM01597n + MAM02039n + MAM02538n <=> MAM01261n + MAM02369n	Leukotriene metabolism		MAM01246c	9-peroxy-(5Z,7E,11Z,14Z)-eicosatetraenoate		-1000	1000		rnf126
1956	MAR01092	MAM02040c + MAM02362c -> MAM00320c	Leukotriene metabolism		MAM01247c	A2PE		0	1000		rnf128a
1957	MAR01093	MAM01058c + MAM02040c + MAM02554c <=> MAM02039c + MAM02362c + MAM02555c + MAM02630c	Leukotriene metabolism		MAM01248c	A2PE-H2		-1000	1000		rnf13
1958	MAR01096	MAM02039n + MAM02362n + MAM02555n + MAM02630n -> MAM01058n + MAM02040n + MAM02554n	Leukotriene metabolism		MAM01249c	acetaldehyde		0	1000		rnf130
1959	MAR01097	MAM00394c + MAM02039c + MAM02553c <=> MAM02395c + MAM02552c	Leukotriene metabolism		MAM01249m	acetaldehyde		-1000	1000		rnf139
1960	MAR01098	MAM00339c + MAM02554c <=> MAM00394c + MAM02039c + MAM02555c	Leukotriene metabolism		MAM01249x	acetaldehyde		-1000	1000		rnf14
1961	MAR01099	MAM00339c + MAM02039c + MAM02555c <=> MAM00340c + MAM02554c	Leukotriene metabolism		MAM01249r	acetaldehyde		-1000	1000		rnf144aa
1962	MAR01100	MAM02364c + MAM02552c -> MAM00326c + MAM02039c + MAM02553c	Leukotriene metabolism		MAM01249e	acetaldehyde		0	1000		rnf144b
1963	MAR01101	MAM02364m + MAM02552m -> MAM00326m + MAM02039m + MAM02553m	Leukotriene metabolism		MAM01250c	acetamidopropanal		0	1000		rnf146
1964	MAR01102	MAM02364m + MAM02554m -> MAM00326m + MAM02039m + MAM02555m	Leukotriene metabolism		MAM01250x	acetamidopropanal		0	1000		rnf152
1965	MAR01103	MAM02364r + MAM02552r -> MAM00326r + MAM02039r + MAM02553r	Leukotriene metabolism		MAM01251c	acetanilide		0	1000		rnf167
1966	MAR01105	MAM02364x + MAM02554x -> MAM00326x + MAM02039x + MAM02555x	Leukotriene metabolism		MAM01252c	acetate		0	1000		rnf180b
1967	MAR01106	MAM02364x + MAM02552x -> MAM00326x + MAM02039x + MAM02553x	Leukotriene metabolism		MAM01252g	acetate		0	1000		rnf182
1968	MAR01107	MAM00326c + MAM02039c + MAM02555c + MAM02630c -> MAM00331c + MAM02040c + MAM02554c	Leukotriene metabolism		MAM01252m	acetate		0	1000		rnf185
1969	MAR01108	MAM00326r + MAM02039r + MAM02555r + MAM02630r -> MAM00331r + MAM02040r + MAM02554r	Leukotriene metabolism		MAM01252x	acetate		0	1000		rnf19a
1970	MAR01109	MAM00331c + MAM02039c + MAM02555c + MAM02630c -> MAM00330c + MAM02040c + MAM02554c	Leukotriene metabolism		MAM01252r	acetate		0	1000		rnf19b
1971	MAR01110	MAM00331r + MAM02039r + MAM02555r + MAM02630r -> MAM00330r + MAM02040r + MAM02554r	Leukotriene metabolism		MAM01252e	acetate		0	1000		rnf2
1972	MAR01111	MAM00330c + MAM02039c + MAM02555c + MAM02630c -> MAM00332c + MAM02040c + MAM02554c	Leukotriene metabolism		MAM01253c	acetoacetate		0	1000		rnf20
1973	MAR01112	MAM00330r + MAM02039r + MAM02555r + MAM02630r -> MAM00332r + MAM02040r + MAM02554r	Leukotriene metabolism		MAM01253m	acetoacetate		0	1000		rnf216
1974	MAR01113	MAM00319c + MAM02040c <=> MAM00330c	Leukotriene metabolism		MAM01253e	acetoacetate		-1000	1000		rnf217
1975	MAR01114	MAM00329c + MAM02039c + MAM02040c <=> MAM00332c	Leukotriene metabolism		MAM01254c	acetoacetyl-[ACP]		-1000	1000		rnf25
1976	MAR01115	MAM00329r + MAM02039r + MAM02040r <=> MAM00332r	Leukotriene metabolism		MAM01255c	acetoacetyl-CoA		-1000	1000		rnf40
1977	MAR01116	MAM00328c + MAM02554c <=> MAM00329c + MAM02039c + MAM02555c	Leukotriene metabolism		MAM01255m	acetoacetyl-CoA		-1000	1000		rnf41
1978	MAR01117	MAM00328r + MAM02554r <=> MAM00329r + MAM02039r + MAM02555r	Leukotriene metabolism		MAM01255x	acetoacetyl-CoA		-1000	1000		rnf5
1979	MAR01119	MAM00326c + MAM02026c <=> MAM00333c	Leukotriene metabolism		MAM01256c	acetone		-1000	1000		rnf8
1980	MAR01120	MAM00326m + MAM02026m <=> MAM00333m	Leukotriene metabolism		MAM01256m	acetone		-1000	1000		rngtt
1981	MAR01121	MAM00326r + MAM02026r <=> MAM00333r	Leukotriene metabolism		MAM01256e	acetone		-1000	1000		rnmt
1982	MAR01122	MAM00326x + MAM02026x <=> MAM00333x	Leukotriene metabolism		MAM01257c	acetyl adenylate		-1000	1000		rnpep
1983	MAR01123	MAM00254c + MAM02554c <=> MAM00333c + MAM02039c + MAM02555c	Leukotriene metabolism		MAM01258c	acetyl-[ACP]		-1000	1000		roraa
1984	MAR01124	MAM00254m + MAM02554m <=> MAM00333m + MAM02039m + MAM02555m	Leukotriene metabolism		MAM01259c	acetylcarnosine		-1000	1000		rpe
1985	MAR01125	MAM00254x + MAM02554x <=> MAM00333x + MAM02039x + MAM02555x	Leukotriene metabolism		MAM01260c	acetylcholine		-1000	1000		rpe65a
1986	MAR01126	MAM02039c + MAM02364c + MAM02555c + MAM02630c -> MAM00599c + MAM02040c + MAM02554c	Leukotriene metabolism		MAM01260n	acetylcholine		0	1000		rpe65b
1987	MAR01127	MAM02039m + MAM02364m + MAM02555m + MAM02630m -> MAM00599m + MAM02040m + MAM02554m	Leukotriene metabolism		MAM01260e	acetylcholine		0	1000		rpe65c
1988	MAR01128	MAM02039r + MAM02364r + MAM02555r + MAM02630r -> MAM00599r + MAM02040r + MAM02554r	Leukotriene metabolism		MAM01261c	acetyl-CoA		0	1000		rpia
1989	MAR01129	MAM00599c + MAM02552c <=> MAM00600c + MAM02039c + MAM02553c	Leukotriene metabolism		MAM01261g	acetyl-CoA		-1000	1000		rpl36a
1990	MAR01130	MAM00599m + MAM02552m <=> MAM00600m + MAM02039m + MAM02553m	Leukotriene metabolism		MAM01261m	acetyl-CoA		-1000	1000		rpn1
1991	MAR01131	MAM00599r + MAM02552r <=> MAM00600r + MAM02039r + MAM02553r	Leukotriene metabolism		MAM01261n	acetyl-CoA		-1000	1000		rpn2
1992	MAR01132	MAM00585c + 2 MAM02039c + MAM02553c <=> MAM00600c + MAM02040c + MAM02552c	Leukotriene metabolism		MAM01261x	acetyl-CoA		-1000	1000		rpp14
1993	MAR01133	MAM00585m + 2 MAM02039m + MAM02553m <=> MAM00600m + MAM02040m + MAM02552m	Leukotriene metabolism		MAM01261r	acetyl-CoA		-1000	1000		rpusd4
1994	MAR01134	MAM00585r + 2 MAM02039r + MAM02553r <=> MAM00600r + MAM02040r + MAM02552r	Leukotriene metabolism		MAM01262g	acgalfuc12gal14acglcgalgluside heparan sulfate		-1000	1000		rrm1
1995	MAR01136	MAM00588r <=> MAM00600r + MAM02040r	Leukotriene metabolism		MAM01263g	acgalfucgalacglcgal14acglcgalgluside heparan sulfate		-1000	1000		rrm2
1996	MAR01137	MAM00599c + MAM02039c + MAM02555c + MAM02630c -> MAM00588c + MAM02040c + MAM02554c	Leukotriene metabolism		MAM01264g	acngalacglcgalgluside heparan sulfate		0	1000		rrm2b
1997	MAR01138	MAM00599r + MAM02039r + MAM02555r + MAM02630r -> MAM00588r + MAM02040r + MAM02554r	Leukotriene metabolism		MAM01265m	acrylyl-CoA		0	1000		rrp8
1998	MAR01139	MAM00588c + MAM02039c + MAM02555c + MAM02630c -> MAM00602c + MAM02040c + MAM02554c	Leukotriene metabolism		MAM01266c	activated methyl group		0	1000		rtca
1999	MAR01140	MAM00588r + MAM02039r + MAM02555r + MAM02630r -> MAM00602r + MAM02040r + MAM02554r	Leukotriene metabolism		MAM01267c	activated sulphur		0	1000		rxraa
[truncated: 10,910 more rows]

## Sheet: Biomass Composition
	Protein
	0.4	metabolite I.D. in zebrafish model	metabolite name	log2 AUC	composition fraction	MW (mg/mmol)	mg (if total 1 mmol)	total wt (mg)	composition (weight fraction)	g/gDW	mmol/gDW	µmol/gDW
	AMINO ACIDS	MAM02125e	histidine	20.6003	0.0485203	155.155	7.52816	135.612	0.0555123	0.0222049	0.143115	143.115
		MAM02184e	isoleucine	22.9806	0.0541267	131.17	7.0998		0.0523537	0.0209415	0.159651	159.651
		MAM02724e	phenylalanine	22.2726	0.0524591	165.19	8.66573		0.0639007	0.0255603	0.154733	154.733
		MAM03089e	tryptophan	21.2867	0.0501369	204.23	10.2395		0.0755054	0.0302021	0.147883	147.883
		MAM01307e	alanine	22.6234	0.0532855	89.09	4.7472		0.0350057	0.0140023	0.15717	157.17
		MAM01369e	asparagine	20.5512	0.0484046	132.12	6.39521		0.047158	0.0188632	0.142773	142.773
		MAM01975e	glutamine	24.3335	0.0573132	146.14	8.37576		0.0617625	0.024705	0.16905	169.05
		MAM03101e	tyrosine	19.7774	0.046582	181.19	8.4402		0.0622377	0.0248951	0.137398	137.398
		MAM01365e	arginine	19.1712	0.0451543	174.2	7.86587		0.0580026	0.0232011	0.133186	133.186
		MAM01986e	glycine	20.4978	0.0482789	75.07	3.62429		0.0267254	0.0106902	0.142402	142.402
		MAM02770e	proline	22.1751	0.0522295	115.13	6.01318		0.0443409	0.0177364	0.154055	154.055
		MAM02896e	serine	20.3828	0.048008	105.09	5.04516		0.0372028	0.0148811	0.141604	141.604
		MAM01370e	aspartate	19.9106	0.0468958	133.11	6.2423		0.0460304	0.0184122	0.138323	138.323
		MAM01974e	glutamate	24.0959	0.0567537	147.13	8.35017		0.0615738	0.0246295	0.1674	167.4
		MAM02360e	leucine	15.0145	0.035364	131.17	4.63869		0.0342055	0.0136822	0.104309	104.309
		MAM02426e	lysine	20.3806	0.0480029	146.19	7.01754		0.0517471	0.0206988	0.141589	141.589
		MAM02993e	threonine	20.2592	0.0477168	119.119	5.68399		0.0419135	0.0167654	0.140745	140.745
		MAM03135e	valine	15.4098	0.0362951	117.151	4.252		0.0313541	0.0125416	0.107055	107.055
		MAM00970e	4-aminobutyrate	20.7402	0.0488499	103.12	5.0374		0.0371456	0.0148582	0.144087	144.087
		MAM01628e	cysteine	14.1283	0.0332768	121.16	4.03181		0.0297304	0.0118922	0.0981526	98.1526
		MAM02471e	methionine	17.9789	0.0423461	149.21	6.31846		0.0465921	0.0186368	0.124903	124.903
			sum =	424.571
	Soluble Pool
	0.470875	metabolite I.D. in zebrafish model	metabolite name	log2 AUC	composition fraction	MW (mg/mmol)	mg (if total 1 mmol)	total wt (mg)	composition (weight fraction)	g/gDW	mmol/gDW	µmol/gDW
	ORGANIC ACIDS	MAM01513e	choline	24.9023	0.0354781	104.171	3.69578	167.79	0.0220262	0.0103716	0.0995634	99.5634
		MAM01983e	glycerol	25.26	0.0359879	92.0938	3.31426		0.0197524	0.00930091	0.100994	100.994
		MAM02680e	pantothenate	19.5955	0.0279176	219.23	6.12037		0.0364764	0.0171758	0.078346	78.346
		MAM01334e	AMP	18.3842	0.0261919	347.221	9.09438		0.0542009	0.0255218	0.0735031	73.5031
		MAM01617e	coumarin	16.6717	0.0237521	146.143	3.47119		0.0206877	0.00974131	0.0666562	66.6562
		MAM01619e	creatine	26.4162	0.037635	131.13	4.93508		0.0294122	0.0138495	0.105616	105.616
		MAM02348e	L-carnitine	21.8002	0.0310587	161.199	5.00663		0.0298387	0.0140503	0.087161	87.161
		MAM01787e	estradiol-17beta	16.1046	0.0229442	272.4	6.25		0.0372489	0.0175396	0.064389	64.389
		MAM01393e	betaine	22.7726	0.0324441	117.148	3.80076		0.0226519	0.0106662	0.0910488	91.0488
		MAM02037e	guanine	23.4544	0.0334154	151.13	5.05007		0.0300975	0.0141722	0.0937747	93.7747
		MAM03113e	umbelliferone	18.3284	0.0261123	162.14	4.23385		0.025233	0.0118816	0.0732798	73.2798
		MAM02159e	hypoxanthine	23.3812	0.0333111	136.112	4.53402		0.027022	0.012724	0.0934819	93.4819
		MAM02167e	IMP	18.4834	0.0263332	348.206	9.16939		0.054648	0.0257324	0.0738998	73.8998
		MAM02450e	maltose	19.4474	0.0277066	342.3	9.48396		0.0565228	0.0266152	0.0777539	77.7539
		MAM02583e	nicotinamide	19.186	0.0273342	122.12	3.33805		0.0198942	0.00936767	0.0767087	76.7087
		MAM02961e	taurine	21.7876	0.0310408	125.15	3.88475		0.0231524	0.0109019	0.0871107	87.1107
		MAM03121e	urea	22.5783	0.0321672	60.06	1.93196		0.0115142	0.00542172	0.0902718	90.2718
		MAM01621e	creatinine	21.9848	0.0313216	113.12	3.5431		0.0211163	0.00994312	0.0878988	87.8988
		MAM02157e	hypotaurine	19.1158	0.0272342	109.15	2.97261		0.0177162	0.00834213	0.0764281	76.4281
		MAM02349e	L-cystathionine	18.4714	0.0263162	222.263	5.84911		0.0348597	0.0164145	0.0738519	73.8519
		MAM02532e	N-acetyl-L-aspartate	21.77	0.0310157	175.139	5.43205		0.0323741	0.0152441	0.0870402	87.0402
		MAM03954e	Suberic Acid	15.865	0.0226028	174.2	3.9374		0.0234663	0.0110497	0.0634309	63.4309
		MAM01372e	azelaic acid	24.028	0.0342325	188.22	6.44325		0.0384006	0.0180819	0.0960678	96.0678
		MAM02923e	spermidine	16.8852	0.0240563	145.25	3.49418		0.0208247	0.00980583	0.06751	67.51
		MAM01306e	AKG	10.7932	0.015377	146.11	2.24673		0.0133901	0.00630507	0.0431529	43.1529
		MAM01587e	citrate	19.5076	0.0277924	192.124	5.33959		0.031823	0.0149847	0.0779947	77.9947
		MAM02170e	inosine	17.75	0.0252883	268.226	6.78299		0.0404255	0.0190353	0.0709675	70.9675
		MAM01313e	allantoin	18.6076	0.0265102	158.121	4.19182		0.0249825	0.0117636	0.0743964	74.3964
		MAM01797e	ethanolamine	19.668	0.0280209	61.08	1.71152		0.0102004	0.00480309	0.0786361	78.6361
		MAM01840e	fructose	15.854	0.0225872	180.16	4.0693		0.0242524	0.0114198	0.0633871	63.3871
		MAM01910e	galactose	14.3706	0.0204738	180.156	3.68848		0.0219827	0.0103511	0.0574563	57.4563
		MAM01965e	glucose	16.8697	0.0240342	180.156	4.32991		0.0258055	0.0121512	0.0674481	67.4481
		MAM02403e	L-lactate	15.3658	0.0218916	90.08	1.972		0.0117528	0.00553408	0.0614351	61.4351
		MAM02453e	mannose	11.7479	0.0167371	180.156	3.01529		0.0179706	0.00846192	0.0469699	46.9699
		MAM02658e	ornithine	19.5807	0.0278966	132.16	3.68681		0.0219728	0.0103464	0.0782871	78.2871
		MAM02812e	putrescine	12.3686	0.0176215	88.15	1.55334		0.00925762	0.00435918	0.0494518	49.4518
		MAM02945e	sucrose	12.7464	0.0181597	342.3	6.21607		0.0370467	0.0174444	0.0509622	50.9622
			sum =	701.905
	Lipids
	0.05	metabolite I.D. in zebrafish model	metabolite name	log2 AUC	composition fraction	MW (mg/mmol)	mg (if total 1 mmol)	total wt (mg)	composition (weight fraction)	g/gDW	mmol/gDW	µmol/gDW
	LIPIDS	MAM01450e	cholesterol	17.109	0.135866	386.65	52.5325	275.494	0.190685	0.00953424	0.0246586	24.6586
		MAM02614e	nonanoic acid	16.4338	0.130504	158.23	20.6496		0.0749549	0.00374775	0.0236854	23.6854
		MAM01197e	7-palmitoleic acid	20.6148	0.163706	254.414	41.6491		0.15118	0.00755899	0.0297114	29.7114
		MAM02494e	myristic acid	12.5017	0.0992784	228.37	22.6722		0.0822967	0.00411483	0.0180183	18.0183
		MAM03796e	Oleoyl Ethanolamide	21.5164	0.170866	325.5	55.6169		0.201881	0.010094	0.0310109	31.0109
		MAM01784e	EPA	15.0405	0.11944	302.5	36.1306		0.131148	0.00655742	0.0216774	21.6774
		MAM02674e	Palmitic Acid	22.7095	0.18034	256.42	46.2429		0.167855	0.00839273	0.0327304	32.7304
			sum =	125.926
	Ions
	0.0511254	metabolite I.D. in zebrafish model	metabolite name	gram/Kg dry weight	composition fraction	MW (mg/mmol)	mg (if total 1 mmol)	total wt (mg)	composition (weight fraction)	g/gDW	mmol/gDW	µmol/gDW
		MAM01413e	Ca2+	20.1	0.573876	40.08	23.0009	37.9585	0.60595	0.0309794	0.77294	772.94
		MAM02200e	K+	10.3	0.294076	39.0983	11.4979		0.302906	0.0154862	0.396084	396.084
		MAM02519e	Na+	3.2	0.0913633	22.9898	2.10042		0.0553347	0.00282901	0.123055	123.055
		MAM02482e	Mg2+	1.1	0.0314061	24.31	0.763483		0.0201136	0.00102832	0.0423002	42.3002
		MAM03157e	Zn2+	0.282	0.00805139	65.39	0.526481		0.0138699	0.000709105	0.0108442	10.8442
		MAM01821e	Fe2+	0.0397	0.00113348	55.847	0.0633012		0.00166764	8.5259e-05	0.00152665	1.52665
		MAM01624e	Cu2+	0.0033	9.42184e-05	63.55	0.00598758		0.00015774	8.06453e-06	0.000126901	0.126901
			sum =	35.025
	DNA
	0.028	dNTPs	Composition		mol formula	MW (mg/mmol)	ppi structural correction	mg (if total 1 mmol)	total wt (mg)	composition (weight fraction)	g/gDW	µmol/gDW
		dATP	0.246		C10H12N5O12P3	487.151	312.202	76.8017	307.433	0.249816	0.00699484	22.4049
		dCTP	0.254		C9H12N3O13P3	461.109	286.16	72.6846		0.236424	0.00661987	23.1335
		dGTP	0.254		C10H12N5O13P3	503.15	328.201	83.3631		0.271158	0.00759243	23.1335
		dTTP	0.246		C10H13N2O14P3	478.136	303.187	74.584		0.242602	0.00679286	22.4049
	5 dpf											µmol/gDW/hr
	Growth Associated Maintenance Cost =	0.2094	mmol ATP/gram/hr	(taken from Growth and Metabolic Rate worksheet)								209.4
	Growth Rate (per hour) =	0.011	/hr	(taken from Growth and Metabolic Rate worksheet)								0.011	/hr
	OCR (5 dpf) =	0.0520453	mmol O2/gram/hr	(taken from Growth and Metabolic Rate worksheet)								52.0453
											1 um3 = 1e-12 mL
											average eukaryotic cell volume =	5000	um3
											therefore 1 cell =	5e-09	mL or gram
												5e-06	mg
											5 dpf zebrafish =	9.3	mg (0.0093 gram)
											therefore num of cells in 5 dpf zfish =	1860000	cells
											time =	120	5 dpf

## Sheet: Growth and Metabolic Rate
Period	hr	length (mm)
zygote	0
cleavage	0.75
cleavage	1
cleavage	1.25
cleavage	1.5
cleavage	1.75
cleavage	2
blastula	2.25
blastula	2.5
blastula	2.75
blastula	3
blastula	3.33
blastula	3.66
blastula	4
blastula	4.33
blastula	4.66
gastrula	5.25
gastrula	5.66
gastrula	6
gastrula	8
gastrula	9
gastrula	10
segmentation	10.33
segmentation	11.66		Length Increment (mm/hr)	Cumulative length (mm)	Cumulative Length Increment (mm/hr)
segmentation	14	0.7
segmentation	16	0.9	0.1
segmentation	19	1.4	0.166667
segmentation	22	1.6	0.0666667
pharyngula	24	1.9	0.15
pharyngula	30	2.5	0.1
pharyngula	36	2.7	0.0333333	2.7
pharyngula	42	2.9	0.0333333	5.6	0.483333
hatching	48	3.1	0.0333333	8.7	0.516667
hatching	60	3.3	0.0166667	12	0.275
larval	72	3.5	0.0166667	15.5	0.291667
larval	96	3.7	0.00833333	19.2	0.154167
larval	120	3.9	0.00833333	23.1	0.1625	5 dpf
larval	144	4.2	0.0125	27.3	0.175	growth rate = 0.011 per hour (slope of graph)
larval	168	4.5	0.0125	31.8	0.1875
larval	336	6.2	0.010119	38	0.0369048
larval	504	7.8	0.00952381	45.8	0.0464286
juvenile	720	10	0.0101852
juvenile	1080	14	0.0111111
Adult	2160	20	0.00555556
					E-TABM-33 Time Points (post fertilization)		cumulative length (mm)		Weight (mg)	OCR (pmol O2/min/embryo) (*PTO)
					0.25	hpf	0			16.3908
					6	hpf	0			29.3806
					8	hpf	0			33.8988
					9	hpf	0			36.1579
					10	hpf	0			38.417			RGR	mmolO2/gram/hr
					11.7	hpf	0			42.2575		4 dpf	1.45453	0.0541178
					16	hpf	0			51.9716		5 dpf	0.934101	0.0520453
					24	hpf	0			70.0444		14 dpf	0.477814	0.0434639
					32	hpf	0			88.1172		30 dpf	0.273765	0.0361693
					48	hpf	8.7		0.2	124.263
					4	dpf	19.2		0.4	54.1178			COG (slope) =	0.0882	mmol ATP/gram
					5	dpf	23.1		0.5	52.0453			COM (intercept) =	0.2094	mmol ATP/gram/hr
					14	dpf	38		1.4	43.4639
					30	dpf	0		4	36.1693
					90	dpf	0		432.9	15.9343
									Time (hrs)	OCR (mmol O2/gram/hr)	g	Relative Growth Rate (RGR)	Cost of Growth (COG, mmol ATP/gram)
								4 dpf	96	0.0541178	0.0144406	1.45453	0.223238
								5 dpf	120	0.0520453	0.00929765	0.934101	0.334302
								14 dpf	336	0.0434639	0.00476676	0.477814	0.545785
								30 dpf	720	0.0361693	0.00273391	0.273765	0.792708
								90 dpf	2160	0.0159343	0.00325293	0.325822	0.293429

## Sheet: PFOS Omics Data
Mets from Ortiz-Villaneuva matched to Wang GSM EX Rxns
		Ortiz-Villaneuva Control Level Fold Change		Reconstrained Metabolite Level				Ortiz-Villaneuva 0.06 uM PFOS Level Fold Change						Ortiz-Villaneuva 0.6 uM PFOS Level Fold Change						Ortiz-Villaneuva 2 uM PFOS Level Fold Change							Metabolites Excluded from Uptake in Each Model			Metabolites Excluded from Secretion in Each Model					GSE 125072 RNA-seq data mapping to zebrafish model						Martinez et al., (2019) expression dataset	0.06 uM	0.6 uM	2 uM		Log2
zebrafish exchange rxn	metabolite	Average_CON1	Average_CON2	AUC	Average_CON1	Average_CON2		Average_PFOS-0.06_1	Average_PFOS-0.06_2	AUC	Average_PFOS-0.06_1	Average_PFOS-0.06_2		Average_PFOS-0.6_1	Average_PFOS-0.6_2	AUC	Average_PFOS-0.6_1	Average_PFOS-0.6_2		Average_PFOS-2_1	Average_PFOS-2_2	AUC	Average_PFOS-2_1	Average_PFOS-2_2			exclude_upt			exclude_secr			essential Amino Acids		Wang_ZebrafishModel.genes (2714x1)	matched gene IDs (2714x1)		ensemble gene IDs (fully matched)	NCBI gene ID	Wang GSM gene name	CONTROL	LOW	MEDIUM	HIGH		CONTROL	LOW	MEDIUM	HIGH
MAR09043	phenylalanine	-0.75	0.166667	5.06671e+06	3.80003e+06	844451		-0.5	-0.166667	5.06671e+06	2.53335e+06	844451		0	-0.333333	5.06671e+06	0	1.6889e+06		0.75	0.5	5.06671e+06	3.80003e+06	2.53335e+06			MAR07108	benzo[a]pyrene		MAR07108	benzo[a]pyrene		MAR09061		LOC101886429	101886429		ENSDARG00000063621	100148912	aadac	0.6	0	0	0		0.678072	0	0	0
MAR09062	asparagine	1.25	0.333333	1.53644e+06	1.92055e+06	512147		1.5	1.5	1.53644e+06	2.30466e+06	2.30466e+06		-0.5	-1.5	1.53644e+06	768221	2.30466e+06		-1	-0.5	1.53644e+06	1.53644e+06	768221			MAR07110	naphthalene		MAR07110	naphthalene		MAR09066		aaas	47086031		ENSDARG00000011410	557979	aadat	0.4	1.5	0.5	0.2		0.485427	1.32193	0.584963	0.263034
MAR09064	tyrosine	-0.5	-1	898628	449314	898628		-1	-0.5	898628	898628	449314		0	0	898628	0	0		1	1.33333	898628	898628	1.19817e+06			MAR07112	aflatoxin B1		MAR07112	aflatoxin B1		MAR09070		aacs	41055959		ENSDARG00000069142	324940	aars1	10.4	13.75	14.75	16		3.51096	3.88264	3.97728	4.08746
MAR09068	proline	0.75	1.75	4.73554e+06	3.55166e+06	8.2872e+06		0.5	-0.333333	4.73554e+06	2.36777e+06	1.57851e+06		0.75	-0.166667	4.73554e+06	3.55166e+06	789257		-0.75	-1.16667	4.73554e+06	3.55166e+06	5.5248e+06			MAR07114	trichloroethene		MAR07114	trichloroethene		MAR09065		aadac	100148912		ENSDARG00000096662	323301	abcc3	3.2	6	5.25	3.4		2.07039	2.80735	2.64386	2.1375
MAR09042	methionine	0.5	1.75	258340	129170	452095		0.5	0.333333	258340	129170	86113.3		-0.5	0.5	258340	129170	129170		-1.5	-0.75	258340	387510	193755			MAR07116	bromobenzene		MAR07116	bromobenzene		MAR09071		aadat	557979		ENSDARG00000002947	100170781	abcd3b	1.2	1.5	1.25	1.2		1.1375	1.32193	1.16993	1.1375
MAR09262	AMP	1.5	1.5	342134	513202	513202		-0.5	-0.5	342134	171067	171067		-0.75	0.75	342134	256601	256601		-0.75	-1.33333	342134	256601	456179			MAR07118	7,12-dimethylbenz[a]anthracene		MAR07118	7,12-dimethylbenz[a]anthracene		MAR09063		aanat1	41152330		ENSDARG00000062000	100007078	abtb2b	1.4	1.75	1.25	1.6		1.26303	1.45943	1.16993	1.37851
MAR09289	coumarin	-0.5	-0.5	104394	52197.1	52197.1		-0.5	-0.75	104394	52197.1	78295.7		-0.5	-0.25	104394	52197.1	26098.6		1.5	1.16667	104394	156591	121793			MAR07120	4-(n-nitrosomethylamino)-1-(3-pyridyl)-1-butanone		MAR07120	4-(n-nitrosomethylamino)-1-(3-pyridyl)-1-butanone		MAR09067		aars1	324940		ENSDARG00000077782	100331179	acer2	0.2	0.25	0.25	0.4		0.263034	0.321928	0.321928	0.485427
MAR09290	creatine	1	1.83333	8.95492e+07	8.95492e+07	1.64174e+08		0	-0.5	8.95492e+07	0	4.47746e+07		-0.75	-0.333333	8.95492e+07	6.71619e+07	2.98497e+07		-0.5	0	8.95492e+07	4.47746e+07	0			MAR07122	1-nitronaphthalene		MAR07122	1-nitronaphthalene		MAR09038		aasdh	528511493		ENSDARG00000093366	555411	acer3	0.4	0.75	0.5	1.2		0.485427	0.807355	0.584963	1.1375
MAR09360	IMP	0.75	0.666667	366492	274869	244328		0.25	0.166667	366492	91623.1	61082		0.5	-0.166667	366492	183246	61082		-1.25	-0.833333	366492	458115	305410			MAR07124	1,1-dichloroethylene		MAR07124	1,1-dichloroethylene		MAR09039		aasdhppt	76253755		ENSDARG00000055652	794259	aclyb	0.6	1.25	0.5	0		0.678072	1.16993	0.584963	0
MAR09370	maltose	-1.25	-1	714897	893621	714897		0.25	-1	714897	178724	714897		0.75	1	714897	536173	714897		0.5	1	714897	357449	714897			MAR07126	1,2-dibromoethane		MAR07126	1,2-dibromoethane		MAR09040		aass	291219916		ENSDARG00000088524	572757	acot17	0.2	0	0.5	0		0.263034	0	0.584963	0
MAR09378	nicotinamide	-1.25	-1	596421	745526	596421		0	-0.5	596421	0	298210		-0.5	0.75	596421	298210	447316		0.75	0.666667	596421	447316	397614			MAR09354	H2O2		MAR09354	H2O2		MAR09041		abat	302191716		ENSDARG00000042510	553440	acot20	0.4	0	0.5	0		0.485427	0	0.584963	0
MAR08963	hypotaurine	-0.5	-1.33333	568102	284051	757470		-0.25	-1	568102	142026	568102		1.5	0.5	568102	852153	284051		1	1.16667	568102	568102	662786			MAR09387	omeprazole		MAR09387	omeprazole		MAR09069		abca1a	528469204		ENSDARG00000102421	571830	acp7	0.8	1.25	0.5	1		0.847997	1.16993	0.584963	1
MAR10264	N-acetyl-L-aspartate	1.75	1.16667	3.57628e+06	6.25848e+06	4.17232e+06		0.25	0.75	3.57628e+06	894069	2.68221e+06		-0.5	-0.5	3.57628e+06	1.78814e+06	1.78814e+06		-0.75	-1	3.57628e+06	2.68221e+06	3.57628e+06			MAR09388	(1R,2S)-naphthalene 1,2-oxide		MAR09388	(1R,2S)-naphthalene 1,2-oxide		MAR09044		abca3b	528473367		ENSDARG00000062077	100006023	acsbg1	0	0	0.25	0		0	0	0.321928	0
MAR09259	AKG	1	0.666667	1774.46	1774.46	1182.97		0	-0.166667	1774.46	0	295.743		0.5	-0.166667	1774.46	887.23	295.743		-1.5	0	1774.46	2661.69	0			MAR11428	xanthine		MAR11428	xanthine		MAR09045		abca4b	326664798		ENSDARG00000059503	562292	acsf3	1.8	0.5	0.5	0.4		1.48543	0.584963	0.584963	0.485427
MAR09286	citrate	2	1.25	745377	1.49075e+06	931722		-1	0.333333	745377	745377	248459		-0.5	0	745377	372689	0		0	-0.75	745377	0	559033			MAR12575	12-HT or M-VI, 12-hydroxy tacrolimus		MAR12575	12-HT or M-VI, 12-hydroxy tacrolimus		MAR09046		abca5	149773533		ENSDARG00000078399	100332846	acsl2	1.4	2.5	2.25	3.2		1.26303	1.80735	1.70044	2.07039
MAR09362	inosine	-0.75	-0.666667	220435	165326	146957		-0.5	-1	220435	110218	220435		0.75	0.333333	220435	165326	73478.4		1	1.33333	220435	220435	293914			MAR12576	13,31-O-Didesmethyl-tacrolimus		MAR12576	13,31-O-Didesmethyl-tacrolimus				abcb11a	528490947		ENSDARG00000010752	334561	acsl4b	1.6	0.25	0.75	0.6		1.37851	0.321928	0.807355	0.678072
																											MAR12577	13-O-desmethyl tacrolimus, 13-DMT or M-I		MAR12577	13-O-desmethyl tacrolimus, 13-DMT or M-I				abcb4	167621534		ENSDARG00000037781	436914	acss2	2.8	3.75	4	2.8		1.926	2.24793	2.32193	1.926
																											MAR12578	1,4-Dihydroxy-midazolam		MAR12578	1,4-Dihydroxy-midazolam				abcb6a	224589096		ENSDARG00000086271	101886626	acyp2	0.2	0.25	0	0		0.263034	0.321928	0	0
																											MAR12579	13,15-O-didesmethyl tacrolimus		MAR12579	13,15-O-didesmethyl tacrolimus				abcc1	292611895		ENSDARG00000051746	373884	ada2a	0	0.25	0.75	0.2		0	0.321928	0.807355	0.263034
																											MAR12580	15,31-O-Didesmethyl-tacrolimus		MAR12580	15,31-O-Didesmethyl-tacrolimus				abcc12	189521357		ENSDARG00000015623	559295	ada2b	1.2	0.5	0.5	1.6		1.1375	0.584963	0.584963	1.37851
																											MAR12581	15-DMT or M-III, 15-O-desmethyl tacrolimus		MAR12581	15-DMT or M-III, 15-O-desmethyl tacrolimus				abcc2	440918702		ENSDARG00000088634	569499	adcy1b	0.8	1.25	0.5	1.4		0.847997	1.16993	0.584963	1.26303
																											MAR12582	1-hydroxy S-ibuprofen		MAR12582	1-hydroxy S-ibuprofen				abcc3	323301		ENSDARG00000077145	571825	adcy3a	3	2.5	2	1.2		2	1.80735	1.58496	1.1375
																											MAR12583	1-hydroxy S-ibuprofen-glucuronide		MAR12583	1-hydroxy S-ibuprofen-glucuronide				abcc4	55741884		ENSDARG00000061445	570652	adcy6a	1.6	1	1.75	1		1.37851	1	1.45943	1
																											MAR12584	1-OH-midazolam-glucuronide		MAR12584	1-OH-midazolam-glucuronide				abcc5	307344647		ENSDARG00000100869	100333702	adcy9	2.2	3.25	3.25	2.6		1.67807	2.08746	2.08746	1.848
																											MAR12585	1-OH-midazolam		MAR12585	1-OH-midazolam				abcc8	310688879		ENSDARG00000099517	407989	adss1	16.2	22	23.25	25.8		4.10434	4.52356	4.59991	4.74416
																											MAR12586	2-hydroxy-atorvastatin-acid / ortho-hydroxy-atorvastatin acid		MAR12586	2-hydroxy-atorvastatin-acid / ortho-hydroxy-atorvastatin acid				abcc9	71834456		ENSDARG00000002071	550502	adss2	2	7.75	5.5	5		1.58496	3.12928	2.70044	2.58496
																											MAR12587	2-hydroxy-atorvastatin-acyl-glucuronide		MAR12587	2-hydroxy-atorvastatin-acyl-glucuronide				abcd1	162287302		ENSDARG00000077530	553494	ahctf1	3.6	8.25	5.5	5.6		2.20163	3.20945	2.70044	2.72247
																											MAR12588	2-hydroxy-atorvastatin-lactone / ortho-hydroxy-atorvastatin lactone		MAR12588	2-hydroxy-atorvastatin-lactone / ortho-hydroxy-atorvastatin lactone				abcd3a	47087309		ENSDARG00000039343	394240	ahcyl2b	5.2	5.5	5	7.4		2.63227	2.70044	2.58496	3.07039
																											MAR12589	2-hydroxy-atorvastatin-lactone-glucuronide		MAR12589	2-hydroxy-atorvastatin-lactone-glucuronide				abcd3b	100170781		ENSDARG00000012555	100003595	ak5	0.2	0.75	0	0.2		0.263034	0.807355	0	0.263034
																											MAR12590	2-hydroxy-R-ibuprofen		MAR12590	2-hydroxy-R-ibuprofen				abcg1	160333083		ENSDARG00000021913	557708	ak9	2.4	3.5	4.25	2.4		1.76553	2.16993	2.39232	1.76553
																											MAR12591	2-hydroxy-S-ibuprofen		MAR12591	2-hydroxy-S-ibuprofen				abcg2a	112421211		ENSDARG00000045598	553452	akr1b1.2	10.6	13.75	16.5	13.6		3.53605	3.88264	4.12928	3.8679
																											MAR12592	2-hydroxy S-ibuprofen-glucuronide		MAR12592	2-hydroxy S-ibuprofen-glucuronide				abcg2c	115432030		ENSDARG00000029381	447920	aldh3a2b	0.6	2.25	1.5	2.2		0.678072	1.70044	1.32193	1.67807
																											MAR12593	31-DMT or M-II, 31-O-desmethyl tacrolimus		MAR12593	31-DMT or M-II, 31-O-desmethyl tacrolimus				abcg2d	112421213		ENSDARG00000035606	557008	aldh3b2	2.8	3.75	4	2.2		1.926	2.24793	2.32193	1.67807
																											MAR12594	3-alpha,5beta-dihydroxy-pravastatin / 3-alpha5beta6beta-trihydroxy pravastatin		MAR12594	3-alpha,5beta-dihydroxy-pravastatin / 3-alpha5beta6beta-trihydroxy pravastatin				abcg5	192451463		ENSDARG00000053917	100331575	alg10	0.2	0.5	0	0.2		0.263034	0.584963	0	0.263034
																											MAR12595	3,5-dihydrodiol-simvastatin-lactone form		MAR12595	3,5-dihydrodiol-simvastatin-lactone form				abcg8	300863067		ENSDARG00000015546	393982	alpl	2.8	6	6.75	5.6		1.926	2.80735	2.9542	2.72247
																											MAR12596	3-hydroxy R-ibuprofen		MAR12596	3-hydroxy R-ibuprofen				abhd12	115497554		ENSDARG00000057435	553653	amacr	0	0.25	0	0.4		0	0.321928	0	0.485427
																											MAR12597	3-hydroxy S-ibuprofen		MAR12597	3-hydroxy S-ibuprofen				abhd6a	125830001		ENSDARG00000020218	406442	amfra	1.8	3	1.5	2		1.48543	2	1.32193	1.58496
																											MAR12598	3-hydroxy S-ibuprofen-glucuronide		MAR12598	3-hydroxy S-ibuprofen-glucuronide				abtb2b	100007078		ENSDARG00000104491	100330772	ampd2a	0.6	1.25	1.25	3.2		0.678072	1.16993	1.16993	2.07039
																											MAR12599	3-hydroxy-lovastatin acid form		MAR12599	3-hydroxy-lovastatin acid form				acaa1	50345072		ENSDARG00000030357	393400	amy2al1	0.2	0.5	0.5	0.6		0.263034	0.584963	0.584963	0.678072
																											MAR12600	3-S-hydroxy-pravastatin		MAR12600	3-S-hydroxy-pravastatin				acaa2	47085765		ENSDARG00000020054	570457	aox6	0.4	1.75	1	1.2		0.485427	1.45943	1	1.1375
																											MAR12601	3-S-hydroxy-pravastatin-tetranor		MAR12601	3-S-hydroxy-pravastatin-tetranor				acaca	404351679		ENSDARG00000092170	570638	apoc1	30.8	42.25	52	50.6		4.99095	5.43463	5.72792	5.6893
																											MAR12602	3-hydroxy-simvastatin-acid form		MAR12602	3-hydroxy-simvastatin-acid form				acacb	528478971		ENSDARG00000092155	568972	apoc2	12.4	17.25	20	25.6		3.74416	4.18982	4.39232	4.73335
																											MAR12603	3-alpha-iso-pravastatin		MAR12603	3-alpha-iso-pravastatin				acad11	41055756		ENSDARG00000058678	100034395	aqp10b	0	0.25	0	0.2		0	0.321928	0	0.263034
																											MAR12604	3-hydroxy-acetaminophen		MAR12604	3-hydroxy-acetaminophen				acad8	41055941		ENSDARG00000090656	100537923	arid4b	5.6	4.75	3	2.4		2.72247	2.52356	2	1.76553
																											MAR12605	4-beta-OH-gliclazide		MAR12605	4-beta-OH-gliclazide				acad9	113671417		ENSDARG00000108788	100538007	arsb	1	1.25	0.75	1.2		1	1.16993	0.807355	1.1375
																											MAR12606	4-hydroxy-atorvastatin-acid / para-hydroxy-atorvastatin acid		MAR12606	4-hydroxy-atorvastatin-acid / para-hydroxy-atorvastatin acid				acadl	41056265		ENSDARG00000070981	563799	ash1l	12.6	12.75	11	9.8		3.76553	3.78136	3.58496	3.43296
																											MAR12607	4-hydroxy-atorvastatin-lactone / para-hydroxy-atorvastatin lactone		MAR12607	4-hydroxy-atorvastatin-lactone / para-hydroxy-atorvastatin lactone				acadm	390190229		ENSDARG00000055292	791223	atg9b	3.8	3.25	5.25	2.6		2.26303	2.08746	2.64386	1.848
																											MAR12608	4-OH-midazolam-glucuronide		MAR12608	4-OH-midazolam-glucuronide				acads	51230630		ENSDARG00000044902	768304	atp2b4	7.2	14.5	11	12.2		3.03562	3.9542	3.58496	3.72247
																											MAR12609	4-OH-midazolam		MAR12609	4-OH-midazolam				acadsb	148237436		ENSDARG00000070083	554135	atp5f1b	104.4	118.25	134.5	105.6		6.71973	6.89785	7.08215	6.73606
																											MAR12610	3-keto-5,6,-dihydroxy-pravastatin		MAR12610	3-keto-5,6,-dihydroxy-pravastatin				acadvl	47086807		ENSDARG00000045514	336957	atp5f1c	89.6	89.5	105.75	76.2		6.50144	6.49985	6.73809	6.27053
																											MAR12611	5,6-epoxy-3-alpha-iso-pravastatin		MAR12611	5,6-epoxy-3-alpha-iso-pravastatin				acat1	51230650		ENSDARG00000019404	335709	atp5f1d	13.2	18.25	15.75	15		3.82782	4.26679	4.06609	4
																											MAR12612	5-hydroxy-fluvastatin		MAR12612	5-hydroxy-fluvastatin				acat2	42476267		ENSDARG00000095897	798291	atp5f1e	20.8	26.5	26.25	24.2		4.44626	4.78136	4.76818	4.65535
																												#N/A			#N/A				ace	326672223		ENSDARG00000010149	553755	atp5fa1	107	128.75	122.5	113.6		6.75489	7.01959	6.94837	6.84046
																											MAR12613	5-hydroxy-fluvastatin-glucuronide		MAR12613	5-hydroxy-fluvastatin-glucuronide				ace2	55925554		ENSDARG00000056008	406301	atp5mc1	7.6	8.25	8.25	8.2		3.10434	3.20945	3.20945	3.20163
																											MAR12614	6-alpha-OH-gliclazide		MAR12614	6-alpha-OH-gliclazide				acer1	62955175		ENSDARG00000017775	394151	atp5mc3a	3.4	4.5	5.25	3.4		2.1375	2.45943	2.64386	2.1375
																											MAR12615	6-beta-OH-gliclazide		MAR12615	6-beta-OH-gliclazide				acer2	100331179		ENSDARG00000096003	794625	atp5md	16.4	19.5	15.25	15.6		4.12102	4.35755	4.02237	4.05311
																											MAR12616	6-beta-OH-gliclazide-glucuronide		MAR12616	6-beta-OH-gliclazide-glucuronide				acer3	555411		ENSDARG00000078113	559659	atp5mea	8.6	11	12.25	10.8		3.26303	3.58496	3.72792	3.56071
																											MAR12617	6-beta-carboxy-simvastatin-acid form		MAR12617	6-beta-carboxy-simvastatin-acid form				ache	18858245		ENSDARG00000037867	402883	atp5mf	36.8	43.5	59.5	41.8		5.24031	5.47573	5.91886	5.41954
																											MAR12618	6-epipravastatin		MAR12618	6-epipravastatin				aclyb	794259		ENSDARG00000092873	557217	atp5mj	6.2	9.25	11.25	8.8		2.848	3.35755	3.61471	3.29278
																											MAR12619	6-beta-hydroxy-lovastatin lactone form		MAR12619	6-beta-hydroxy-lovastatin lactone form				acmsd	148236474		ENSDARG00000011553	449787	atp5pb	57.2	66.5	68.75	71.6		5.86295	6.07682	6.12412	6.1819
																											MAR12620	6-beta-hydroxy-methyl-simvastatin-acid form		MAR12620	6-beta-hydroxy-methyl-simvastatin-acid form				aco1	77993336		ENSDARG00000098355	393675	atp5pd	29.2	30	29.5	29		4.91648	4.9542	4.93074	4.90689
																											MAR12621	6-beta-hydroxy simvastatin acid		MAR12621	6-beta-hydroxy simvastatin acid				aco2	38707983		ENSDARG00000014313	406599	atp5pf	18.8	27.5	24.25	23		4.30743	4.83289	4.65821	4.58496
																											MAR12622	6-exomethylene-lovastatin-acid form		MAR12622	6-exomethylene-lovastatin-acid form				acot11a	153791601		ENSDARG00000001788	335191	atp5po	58.6	66	77.75	62		5.89724	6.06609	6.29921	5.97728
																											MAR12623	6-exomethylene-lovastatin lactone form		MAR12623	6-exomethylene-lovastatin lactone form				acot13	124248505		ENSDARG00000101794	450017	atp6v0e1	2.4	2.5	1.5	1.2		1.76553	1.80735	1.32193	1.1375
																											MAR12624	6-hydroxy-fluvastatin		MAR12624	6-hydroxy-fluvastatin				acot17	572757		ENSDARG00000070440	100538220	atp6v1c2	0	0	0	0		0	0	0	0
																											MAR12625	6-hydroxy-fluvastatin-glucuronide		MAR12625	6-hydroxy-fluvastatin-glucuronide				acot20	553440		ENSDARG00000014085	108179059	atp6v1e1a	3.4	6.75	5.5	5.6		2.1375	2.9542	2.70044	2.72247
																											MAR12626	7-alpha-OH-gliclazide		MAR12626	7-alpha-OH-gliclazide				acot7	52219082		ENSDARG00000063001	767630	atp8a1	0.6	0.5	0.25	0		0.678072	0.584963	0.321928	0
																											MAR12627	7-beta-OH-gliclazide		MAR12627	7-beta-OH-gliclazide				acot8	54400646		ENSDARG00000076218	101886595	b3galt4	0.2	0.25	0	0.2		0.263034	0.321928	0	0.263034
																											MAR12628	7-beta-OH-gliclazide-glucuronide		MAR12628	7-beta-OH-gliclazide-glucuronide				acot9.1	66472228		ENSDARG00000073917	799443	b3glcta	0.6	0.25	0.75	0.4		0.678072	0.321928	0.807355	0.485427
																											MAR12629	7-hydroxy-3-alpha-iso-pravastatin		MAR12629	7-hydroxy-3-alpha-iso-pravastatin				acox1	54400372		ENSDARG00000058100	561172	b3gnt3.4	0.8	1	0.75	1.4		0.847997	1	0.807355	1.26303
																											MAR12630	acetaminophen/paracetamol		MAR12630	acetaminophen/paracetamol				acox3	47085909		ENSDARG00000061520	558684	b4galnt1a	0.4	0.25	0.5	0.4		0.485427	0.321928	0.584963	0.485427
																											MAR12631	Acetaminophen glucuronide		MAR12631	Acetaminophen glucuronide				acp1	348605113		ENSDARG00000077352	793635	b4galnt1b	1	1.75	1.25	1.6		1	1.45943	1.16993	1.37851
																											MAR12632	acetaminophen-glutathione-conjugate		MAR12632	acetaminophen-glutathione-conjugate				acp2	61651828		ENSDARG00000046150	565184	b4galnt4a	1	1	1	1		1	1	1	1
																											MAR12633	allopurinol		MAR12633	allopurinol				acp5a	47550821		ENSDARG00000104404	768123	b4galt1l	5	7.25	7.5	5		2.58496	3.04439	3.08746	2.58496
																											MAR12634	AM19 (cyclosporine)		MAR12634	AM19 (cyclosporine)				acp6	160333657		ENSDARG00000077994	100148828	b4galt2	0.4	0	0.25	0.6		0.485427	0	0.321928	0.678072
																											MAR12635	AM1A4N (cyclosporine)		MAR12635	AM1A4N (cyclosporine)				acp7	571830		ENSDARG00000062329	561756	b4galt3	0.2	0.5	2.75	0.8		0.263034	0.584963	1.90689	0.847997
																											MAR12636	AM1Ac (cyclosporine)		MAR12636	AM1Ac (cyclosporine)				acsbg1	100006023		ENSDARG00000077583	101669768	b4gat1	0.4	1.25	0.25	0.4		0.485427	1.16993	0.321928	0.485427
																											MAR12637	AM1A (cyclosporine)		MAR12637	AM1A (cyclosporine)				acsbg2	256418951		ENSDARG00000038863	550474	babam2	0.4	0.75	1.5	0.8		0.485427	0.807355	1.32193	0.847997
																											MAR12638	AM1AL (cyclosporine)		MAR12638	AM1AL (cyclosporine)				acsf2	218749805		ENSDARG00000076733	100147913	bard1	3.2	2.25	2.75	2.8		2.07039	1.70044	1.90689	1.926
																											MAR12639	AM1c4N9 (cyclosporine)		MAR12639	AM1c4N9 (cyclosporine)				acsf3	562292		ENSDARG00000074111	568375	bcdin3d	0.2	0.75	0	0		0.263034	0.807355	0	0
																											MAR12640	AM1c9 (cyclosporine)		MAR12640	AM1c9 (cyclosporine)				acsl1a	73611900		ENSDARG00000104256	84039	bco1	1.8	2.5	3.25	4.2		1.48543	1.80735	2.08746	2.37851
																											MAR12641	AM1c (cyclosporine)		MAR12641	AM1c (cyclosporine)				acsl2	100332846		ENSDARG00000041715	678554	bco2b	0	0	0.25	0.4		0	0	0.321928	0.485427
																											MAR12642	AM1c-glucuronide (cyclosporine)		MAR12642	AM1c-glucuronide (cyclosporine)				acsl3a	113681759		ENSDARG00000058114	641570	bpnt2	1	5.25	3.25	2.6		1	2.64386	2.08746	1.848
																											MAR12643	AM1 (cyclosporine)		MAR12643	AM1 (cyclosporine)				acsl4b	334561		ENSDARG00000025912	541427	bscl2l	1.8	0.75	1.25	0.6		1.48543	0.807355	1.16993	0.678072
																											MAR12644	AM4N9 (cyclosporine)		MAR12644	AM4N9 (cyclosporine)				acsl5	52219044		ENSDARG00000063596	572367	bud23	2.4	3.5	4	1.8		1.76553	2.16993	2.32193	1.48543
																											MAR12645	AM4N (cyclosporine)		MAR12645	AM4N (cyclosporine)				acsl6	566863		ENSDARG00000055561	337131	c1galt1lb	2	3.25	3.75	1.6		1.58496	2.08746	2.24793	1.37851
																											MAR12646	AM9 (cyclosporine)		MAR12646	AM9 (cyclosporine)				acsm3	162139056		ENSDARG00000045644	100537787	ca12	0	0	0.25	0		0	0	0.321928	0
																											MAR12647	atorvastatin-acid		MAR12647	atorvastatin-acid				acss1	212720616		ENSDARG00000101778	569989	ca5a	1.2	3.75	1.75	1.8		1.1375	2.24793	1.45943	1.48543
																											MAR12648	atorvastatin-lactone		MAR12648	atorvastatin-lactone				acss2	436914		ENSDARG00000056499	100006448	ca6	7.2	9.5	7	5.8		3.03562	3.39232	3	2.76553
																											MAR12649	R-carboxy ibuprofen		MAR12649	R-carboxy ibuprofen				acss3	292612532		ENSDARG00000043035	100034405	capn3b	8.2	11	14.75	9.8		3.20163	3.58496	3.97728	3.43296
																											MAR12650	S-carboxy ibuprofen		MAR12650	S-carboxy ibuprofen				acy1	440918710		ENSDARG00000036164	368284	cars1	3.2	3.25	4.5	3.2		2.07039	2.08746	2.45943	2.07039
																											MAR12651	S-carboxy ibuprofen glucuronide		MAR12651	S-carboxy ibuprofen glucuronide				acy3.1	223941800		ENSDARG00000078217	565383	cblc	0.4	0.5	1.25	0.6		0.485427	0.584963	1.16993	0.678072
																											MAR12652	carboxy-gliclazide		MAR12652	carboxy-gliclazide				acyp2	101886626		ENSDARG00000015222	394041	cbll1	1	2.25	1.25	2.8		1	1.70044	1.16993	1.926
																											MAR12653	cerivastatin		MAR12653	cerivastatin				ada	50540360		ENSDARG00000042934	321449	ccn2a	5.2	8.75	6.75	6.2		2.63227	3.2854	2.9542	2.848
																											MAR12654	cerivastatin-M1		MAR12654	cerivastatin-M1				ada2a	373884		ENSDARG00000038199	402979	cdab	1.2	2	2	2.2		1.1375	1.58496	1.58496	1.67807
																											MAR12655	cerivastatin-M23		MAR12655	cerivastatin-M23				ada2b	559295		ENSDARG00000099389	393714	cdo1	23.4	22	23.75	21.2		4.60881	4.52356	4.62936	4.47249
																											MAR12656	cerivastatin-M24		MAR12656	cerivastatin-M24				adcy1a	270132983		ENSDARG00000058992	565295	cers2b	2	2	1.25	2.6		1.58496	1.58496	1.16993	1.848
																											MAR12657	cyclosporine		MAR12657	cyclosporine				adcy1b	569499		ENSDARG00000078541	100332380	cers3a	0.6	1	0	1		0.678072	1	0	1
																											MAR12658	cyclosporine-sulphate		MAR12658	cyclosporine-sulphate				adcy2a	326674694		ENSDARG00000018619	100330155	cers4b	1.2	1	2	0.8		1.1375	1	1.58496	0.847997
																											MAR12659	cysteine-conjugate-acetaminophen		MAR12659	cysteine-conjugate-acetaminophen				adcy2b	153792454		ENSDARG00000024325	796455	cert1a	1	2	1.5	2		1	1.58496	1.32193	1.58496
																											MAR12660	deoxy-fluvastatin-dinor		MAR12660	deoxy-fluvastatin-dinor				adcy3a	571825		ENSDARG00000099397	100537391	cfap410	3.2	4.25	3	3.2		2.07039	2.39232	2	2.07039
																											MAR12661	N-desisopropyl-fluvastatin		MAR12661	N-desisopropyl-fluvastatin				adcy5	284172377		ENSDARG00000015854	100170938	chata	0.2	1	1	1.2		0.263034	1	1	1.1375
																											MAR12662	dehydro-gliclazide		MAR12662	dehydro-gliclazide				adcy6a	570652		ENSDARG00000099185	406338	chia.2	18.2	25.75	22.5	33.8		4.26303	4.74147	4.55459	5.12102
																											MAR12663	desacyl dehydro-pravastatin		MAR12663	desacyl dehydro-pravastatin				adcy7	261337197		ENSDARG00000116259	100003900	chia.5	0.2	0	0.25	0		0.263034	0	0.321928	0
																											MAR12664	31-O-Desmethyl,19-Hydroxy,37, 39-Epoxy-tacrolimus		MAR12664	31-O-Desmethyl,19-Hydroxy,37, 39-Epoxy-tacrolimus				adcy9	100333702		ENSDARG00000078037	103911184	chpfb	0.2	0.25	0.75	0.6		0.263034	0.321928	0.807355	0.678072
																											MAR12665	fluvastatin		MAR12665	fluvastatin				adh5	46195771		ENSDARG00000074527	565523	chst15	0	0.75	0.25	0		0	0.807355	0.321928	0
																											MAR12666	des-isopropyl-dihydro-fluvastatin-tetranor		MAR12666	des-isopropyl-dihydro-fluvastatin-tetranor				adh8a	347300190		ENSDARG00000061357	100170782	chst6	0.2	1.25	1.25	0.4		0.263034	1.16993	1.16993	0.485427
																											MAR12667	des-isopropyl-dihydro-fluvastatin-tetranor-glucuronide		MAR12667	des-isopropyl-dihydro-fluvastatin-tetranor-glucuronide				adh8b	44917595		ENSDARG00000044341	563748	chst7	3	3	2	3.4		2	2	1.58496	2.1375
																											MAR12668	glucuronide-conjugate of 3-methoxy-acetaminophen		MAR12668	glucuronide-conjugate of 3-methoxy-acetaminophen				adhfe1	46309541		ENSDARG00000073910	100003640	cinp	2	1.5	4	1.4		1.58496	1.32193	2.32193	1.26303
																											MAR12669	Gliclazide		MAR12669	Gliclazide				adi1	41152427		ENSDARG00000069615	327506	ckmt2a	6.2	8.25	7.25	6.2		2.848	3.20945	3.04439	2.848
																											MAR12670	glucuronide-thiomethyl-acetaminophen conjugate		MAR12670	glucuronide-thiomethyl-acetaminophen conjugate				adka	47086461		ENSDARG00000076140	562247	clcf1	0.4	0.25	0.25	0.2		0.485427	0.321928	0.321928	0.263034
																											MAR12671	ibuprofen-R		MAR12671	ibuprofen-R				adoa	56693344		ENSDARG00000011703	30140	clocka	1.6	1.25	1	2.6		1.37851	1.16993	1	1.848
																											MAR12672	ibuprofen-S		MAR12672	ibuprofen-S				adob	47085985		ENSDARG00000041644	402976	cltrn	1.2	3	3	1.4		1.1375	2	2	1.26303
																											MAR12673	ibuprofen acyl glucuronide		MAR12673	ibuprofen acyl glucuronide				adpgk	121582372		ENSDARG00000007045	569055	cnot4a	2	3.5	0.75	1.4		1.58496	2.16993	0.807355	1.26303
																											MAR12674	3-hydroxy-iso-delta-4,5-hydroxy acid form of lovastatin		MAR12674	3-hydroxy-iso-delta-4,5-hydroxy acid form of lovastatin				adprh	51010987		ENSDARG00000073974	565862	colgalt1a	0.4	0.25	0.75	1.2		0.485427	0.321928	0.807355	1.1375
																											MAR12675	Losartan-E3174/ losartan-M6		MAR12675	Losartan-E3174/ losartan-M6				adprm	41055472		ENSDARG00000058270	567859	colgalt1b	0.6	1.25	1.25	0.6		0.678072	1.16993	1.16993	0.678072
																											MAR12676	Losartan		MAR12676	Losartan				adsl	440918720		ENSDARG00000014670	100003546	colgalt2b	0.8	1.5	1.5	1.6		0.847997	1.32193	1.32193	1.37851
																											MAR12677	Losartan-N1-glucuronide		MAR12677	Losartan-N1-glucuronide				adss1	407989		ENSDARG00000079329	100037391	cop1	0.2	1.75	1.5	1.2		0.263034	1.45943	1.32193	1.1375
																											MAR12678	Losartan-M1		MAR12678	Losartan-M1				adss2	550502		ENSDARG00000035618	447802	coq5	3	3.75	3.75	3.8		2	2.24793	2.24793	2.26303
																											MAR12679	Losartan-M2		MAR12679	Losartan-M2				afmid	62955323		ENSDARG00000113254	100002384	cox5bb	0.6	1	0.25	0.8		0.678072	1	0.321928	0.847997
																											MAR12680	Losartan-M4 (glucuronide derivative)		MAR12680	Losartan-M4 (glucuronide derivative)				aga	160333330		ENSDARG00000110700	100535363	cox7a2b	2.6	3.25	4.25	2.4		1.848	2.08746	2.39232	1.76553
																											MAR12681	Losartan-M5		MAR12681	Losartan-M5				agk	41054059		ENSDARG00000115557	563476	cox7b	14.6	16.5	20.75	17.2		3.96347	4.12928	4.44294	4.18587
																											MAR12682	Losartan-N2-glucuronide / Losartan-M7		MAR12682	Losartan-N2-glucuronide / Losartan-M7				agla	289547621		ENSDARG00000095273	557348	cox8a	30.6	31	40.5	36.2		4.98185	5	5.37504	5.21723
																											MAR12683	lovastatin lactone form		MAR12683	lovastatin lactone form				agmat	117606228		ENSDARG00000012013	100002342	cpa6	0.6	0.25	0	0.4		0.678072	0.321928	0	0.485427
																											MAR12684	Midazolam		MAR12684	Midazolam				agpat2	118150442		ENSDARG00000102584	564556	cpne7	0	0	0.75	0.2		0	0	0.807355	0.263034
																											MAR12685	Midazolam-glucuronide		MAR12685	Midazolam-glucuronide				agpat3	47087391		ENSDARG00000037943	550361	cpt1a2b	0.4	0.75	0.75	1.2		0.485427	0.807355	0.807355	1.1375
																											MAR12686	acetaminophen-mercapturate-conjugate/N-acetyl-cysteine-acetaminophen		MAR12686	acetaminophen-mercapturate-conjugate/N-acetyl-cysteine-acetaminophen				agpat4	47085691		ENSDARG00000059770	558088	cpt1aa	2	2	2	0.4		1.58496	1.58496	1.58496	0.485427
																											MAR12687	Methyl-hydroxy-gliclazide		MAR12687	Methyl-hydroxy-gliclazide				agpat5	414144874		ENSDARG00000058285	449677	cpt1b	2	1.5	4	2		1.58496	1.32193	2.32193	1.58496
																											MAR12688	N-desmethyl-rosuvastatin		MAR12688	N-desmethyl-rosuvastatin				agpat9l	150832527		ENSDARG00000040535	793671	csgalnact1a	0.8	1.75	1	0		0.847997	1.45943	1	0
																											MAR12689	acid metabolite of nifedipine		MAR12689	acid metabolite of nifedipine				agps	41056225		ENSDARG00000061400	560826	csgalnact2	1.2	3.25	1.5	3		1.1375	2.08746	1.32193	2
																											MAR12690	lactone form of nifedipine		MAR12690	lactone form of nifedipine				agt	37620189		ENSDARG00000054856	553815	cskmt	0.2	0.25	0	0		0.263034	0.321928	0	0
																											MAR12691	Nitropyridine metabolite of nifedipine		MAR12691	Nitropyridine metabolite of nifedipine				agxt2	76253853		ENSDARG00000074306	564979	ctslb	0	0	0	0		0	0	0	0
																											MAR12692	hydroxy metabolite of nifedipine		MAR12692	hydroxy metabolite of nifedipine				agxtb	47085935		ENSDARG00000011701	449826	ctsll	0	0	0	0		0	0	0	0
																											MAR12693	oxypurinol		MAR12693	oxypurinol				ahctf1	553494		ENSDARG00000036940	393398	ctss1	0.2	0.75	0	0.6		0.263034	0.807355	0	0.678072
																											MAR12694	oxypurinol-1-riboside		MAR12694	oxypurinol-1-riboside				ahcy	40363541		ENSDARG00000074656	554157	ctss2.1	0	0.25	0	0.2		0	0.321928	0	0.263034
																											MAR12695	oxypurinol-7-riboside		MAR12695	oxypurinol-7-riboside				ahcyl1	41152036		ENSDARG00000037550	793249	cyp21a2	0.2	0	0	0		0.263034	0	0	0
																											MAR12696	des-isoproylpropionic-acid-fluvastatin		MAR12696	des-isoproylpropionic-acid-fluvastatin				ahcyl2b	394240		ENSDARG00000045015	793309	cyp27b1	0	0.25	0.5	0		0	0.321928	0.584963	0
																											MAR12697	pitavastatin		MAR12697	pitavastatin				aicda	56606006		ENSDARG00000037874	558473	cyp3c2	0	0	0.5	0		0	0	0.584963	0
																											MAR12698	pitavastatin-lactone		MAR12698	pitavastatin-lactone				ak1	51571925		ENSDARG00000037873	492759	cyp3c3	1.6	1.75	1.75	1.6		1.37851	1.45943	1.45943	1.37851
																											MAR12699	pitavastatin-M3		MAR12699	pitavastatin-M3				ak2	47086835		ENSDARG00000089177	692332	cyp46a1.3	1	0.75	1	1		1	0.807355	1	1
																											MAR12700	pravastatin		MAR12700	pravastatin				ak3	347921114		ENSDARG00000069018	394148	cyp7a1	0.6	1	0.25	1		0.678072	1	0.321928	1
																											MAR12701	pravastatin glucuronide		MAR12701	pravastatin glucuronide				ak4	47086929		ENSDARG00000008858	570455	cyp7b1	0.4	2	1.25	0.8		0.485427	1.58496	1.16993	0.847997
																											MAR12702	rosuvastatin		MAR12702	rosuvastatin				ak5	100003595		ENSDARG00000070043	324025	dars1	43.8	62.25	51.75	44.2		5.48543	5.98299	5.7211	5.49825
																											MAR12703	rosuvastatin-5S-lactone		MAR12703	rosuvastatin-5S-lactone				ak7b	157841262		ENSDARG00000054334	393744	dctpp1	0.6	0.5	1.25	1.2		0.678072	0.584963	1.16993	1.1375
																											MAR12704	sulphate-conjugate-3-methoxy-acetaminophen		MAR12704	sulphate-conjugate-3-methoxy-acetaminophen				ak8	66472460		ENSDARG00000103042	406561	ddah1	1	2.75	2.25	1		1	1.90689	1.70044	1
																											MAR12705	simvastatin lactone form		MAR12705	simvastatin lactone form				ak9	557708		ENSDARG00000079664	565385	ddo	1.2	2.75	2	1.2		1.1375	1.90689	1.58496	1.1375
																											MAR12706	simvastatin dihydroxy acid form		MAR12706	simvastatin dihydroxy acid form				akr1a1b	62955257		ENSDARG00000044325	563448	ddx19a	0.2	0.5	0.5	0		0.263034	0.584963	0.584963	0
																											MAR12707	sulphate-conjugate of thiomethyl-acetaminophen		MAR12707	sulphate-conjugate of thiomethyl-acetaminophen				akr1b1.2	553452		ENSDARG00000005699	192339	ddx19b	6.2	8.75	5	5		2.848	3.2854	2.58496	2.58496
																											MAR12708	sulphate-conjugate-acetaminophen		MAR12708	sulphate-conjugate-acetaminophen				akr7a3	50539806		ENSDARG00000019081	449558	dhdh.2	7	6.5	7.75	3.6		3	2.90689	3.12928	2.20163
																											MAR12709	Tacrolimus		MAR12709	Tacrolimus				alad	62955259		ENSDARG00000044982	445083	dhrs3a	0.4	0.75	0.25	0.4		0.485427	0.807355	0.321928	0.485427
																											MAR12710	taurine conjugate of S-ibuprofen		MAR12710	taurine conjugate of S-ibuprofen				alas1	41152048		ENSDARG00000021135	393539	dhrs4	0.6	1.75	1.25	2.6		0.678072	1.45943	1.16993	1.848
																											MAR12711	threo-isomer of fluvastain		MAR12711	threo-isomer of fluvastain				alas2	18858263		ENSDARG00000032238	557996	dnm3a	14.4	19.25	23.5	13.6		3.94486	4.33985	4.61471	3.8679
																											MAR12712	trans-lactone-fluvastatin		MAR12712	trans-lactone-fluvastatin				aldh18a1	134133294		ENSDARG00000052402	321084	dnmt3ba	1.2	1	2	2.2		1.1375	1	1.58496	1.67807
																											MAR12713	Torasemide		MAR12713	Torasemide				aldh1a2	18858265		ENSDARG00000036791	317744	dnmt3bb.1	2	3.25	1.5	1.2		1.58496	2.08746	1.32193	1.1375
																											MAR12714	Torasemide-M1		MAR12714	Torasemide-M1				aldh1a3	113681342		ENSDARG00000057863	323723	dnmt3bb.3	0.8	0.5	1	1		0.847997	0.584963	1	1
																											MAR12715	Torasemide-M3		MAR12715	Torasemide-M3				aldh1l1	311771613		ENSDARG00000079216	100534995	dpep2	3.2	4.75	2.25	4		2.07039	2.52356	1.70044	2.32193
																											MAR12716	Torasemide-M5		MAR12716	Torasemide-M5				aldh1l2	326666498		ENSDARG00000038974	798555	dpysl2a	2	2.25	1.25	1.2		1.58496	1.70044	1.16993	1.1375
																											MAR12717	triol metabolite of pravastatin		MAR12717	triol metabolite of pravastatin				aldh2.1	41053732		ENSDARG00000102142	793465	ece2b	2.2	1	1.5	1.4		1.67807	1	1.32193	1.26303
																											MAR12718	thiomethyl-sulphoxide-acetaminophen-glucuronide		MAR12718	thiomethyl-sulphoxide-acetaminophen-glucuronide				aldh2.2	51571951		ENSDARG00000102412	436918	eci2	5	4.75	5	4.6		2.58496	2.52356	2.58496	2.48543
																											MAR12719	thiomethyl-sulphoxide-acetaminophen-sulphate		MAR12719	thiomethyl-sulphoxide-acetaminophen-sulphate				aldh3a2a	47086741		ENSDARG00000040584	404619	eef1akmt1	13.8	15.25	17.25	19.8		3.88753	4.02237	4.18982	4.37851
																											MAR13070	metformin		MAR13070	metformin				aldh3a2b	447920		ENSDARG00000102144	503749	eef1akmt2	0.2	0.5	0.25	0.2		0.263034	0.584963	0.321928	0.263034
																											MAR13074	cimetidine		MAR13074	cimetidine				aldh3b1	42476262		ENSDARG00000079672	568741	efl1	0	0.5	0.75	0.6		0	0.584963	0.807355	0.678072
																																			aldh3b2	557008		ENSDARG00000056914	678588	emg1	2.4	2.5	2	3.4		1.76553	1.80735	1.58496	2.1375
																																			aldh4a1	41055855		ENSDARG00000053526	557756	enpp7.1	2.2	3	4.25	2.6		1.67807	2	2.39232	1.848
																																			aldh5a1	350994417		ENSDARG00000053525	557817	enpp7.2	0	0.75	0	0		0	0.807355	0	0
																																			aldh6a1	50539808		ENSDARG00000053481	556849	entpd5a	1.4	2.75	3.5	3		1.26303	1.90689	2.16993	2
																																			aldh7a1	47086597		ENSDARG00000060494	562037	eprs1	13.2	15.25	14.25	12		3.82782	4.02237	3.93074	3.70044
																																			aldh8a1	52218932		ENSDARG00000077057	100333282	esco1	1.8	7.25	10.5	9.8		1.48543	3.04439	3.52356	3.43296
																																			aldh9a1a.1	41393103		ENSDARG00000079080	100005455	etfbkmt	4.8	3	6.5	4.8		2.53605	2	2.90689	2.53605
																																			aldoaa	41282154		ENSDARG00000035649	108179064	ext1c	0.6	0.5	1.75	0.8		0.678072	0.584963	1.45943	0.847997
																																			aldob	42734425		ENSDARG00000017299	447944	fabp4a	7	10.75	9.25	9.4		3	3.55459	3.35755	3.37851
																																			aldocb	35902900		ENSDARG00000002311	553579	fabp4b	2.2	2	2.25	1.6		1.67807	1.58496	1.70044	1.37851
																																			alg1	41054089		ENSDARG00000007697	58128	fabp7a	12	17.5	21.5	16.8		3.70044	4.20945	4.49185	4.15381
																																			alg10	100331575		ENSDARG00000091503	100538024	fads6	0.6	0.25	1.75	0.6		0.678072	0.321928	1.45943	0.678072
																																			alg11	238624126		ENSDARG00000101062	571911	fdft1	1.4	3	1.5	0.8		1.26303	2	1.32193	0.847997
																																			alg12	148922887		ENSDARG00000089369	100536115	fdxr	0.4	1	1.25	0.6		0.485427	1	1.16993	0.678072
																																			alg13	73611904		ENSDARG00000056464	503747	fitm1l	0.6	0.5	0.25	0.6		0.678072	0.584963	0.321928	0.678072
																																			alg14	54400686		ENSDARG00000102442	100073336	folr	1.6	3	3.5	4		1.37851	2	2.16993	2.32193
																																			alg2	309243114		ENSDARG00000104938	321247	ftsj3	8.4	12.75	13.75	9		3.23266	3.78136	3.88264	3.32193
																																			alg3	66472352		ENSDARG00000035890	335494	fuca1.1	7	6	8.25	3.8		3	2.80735	3.20945	2.26303
																																			alg5	113679468		ENSDARG00000035879	445165	fuca1.2	1	1.75	2.75	1.8		1	1.45943	1.90689	1.48543
																																			alg6	215276974		ENSDARG00000078859	568476	g0s2	1.6	1.5	2.75	3.2		1.37851	1.32193	1.90689	2.07039
																																			alg8	62955263		ENSDARG00000013721	563180	g6pc1a.2	14.6	21	21	20		3.96347	4.45943	4.45943	4.39232
																																			alg9	41055237		ENSDARG00000062711	793735	gal3st1a	1	0.75	1	1.4		1	0.807355	1	1.26303
																																			alkbh8	528504764		ENSDARG00000079502	556126	gal3st2	0	0.25	0.5	0.2		0	0.321928	0.584963	0.263034
																																			allc	50540500		ENSDARG00000073728	100330824	gal3st3	0	0	0.25	0.2		0	0	0.321928	0.263034
																																			alox12	41054537		ENSDARG00000079712	565556	gal3st4	0.4	0.25	0.75	0.2		0.485427	0.321928	0.807355	0.263034
																																			alox5a	376319264		ENSDARG00000037064	449649	galca	2.6	0.75	3.25	1.8		1.848	0.807355	2.08746	1.48543
																																			alpi.2	68448521		ENSDARG00000103825	767665	galnt10	5.6	7	8.75	4.6		2.72247	3	3.2854	2.48543
																																			alpl	393982		ENSDARG00000053190	799387	galnt16	1.2	2.75	1.5	1.4		1.1375	1.90689	1.32193	1.26303
																																			amacr	553653		ENSDARG00000042418	567794	galnt17	0.4	0.5	0.25	0.2		0.485427	0.584963	0.321928	0.263034
																																			amd1	239049996		ENSDARG00000108649	100331984	galnt3	0.6	1.75	1.75	1.4		0.678072	1.45943	1.45943	1.26303
																																			amdhd1	357394863		ENSDARG00000045851	559373	galnt8b.1	0	0.25	0.25	0.6		0	0.321928	0.321928	0.678072
																																			amdhd2	45387781		ENSDARG00000095324	100535692	galnt8b.2	0.2	0	0	0.2		0.263034	0	0	0.263034
																																			amfra	406442		ENSDARG00000040048	568915	galntl6	0.6	0.5	0.5	0.4		0.678072	0.584963	0.584963	0.485427
																																			amigo3	528516722		ENSDARG00000076888	100126019	ganaba	4.6	7.5	8.25	6.2		2.48543	3.08746	3.20945	2.848
																																			amn	326666275		ENSDARG00000076811	100334730	ganabb	1	4	3.75	2.2		1	2.32193	2.24793	1.67807
																																			ampd1	41053780		ENSDARG00000074556	100536353	ganc	0	1.25	1.25	0		0	1.16993	1.16993	0
																																			ampd2a	100330772		ENSDARG00000059070	337230	gars1	9	8.25	9.25	4.6		3.32193	3.20945	3.35755	2.48543
																																			ampd3b	41054127		ENSDARG00000029051	100333665	gbe1a	0.6	0.5	1	0		0.678072	0.584963	1	0
																																			amt	54400544		ENSDARG00000037057	393860	gcdha	14.2	13.5	14.75	13		3.926	3.85798	3.97728	3.80735
																																			amy2a	48762520		ENSDARG00000040608	101886707	gcnt7	8.8	8	8.25	7.6		3.29278	3.16993	3.20945	3.10434
																																			amy2al1	393400		ENSDARG00000073870	563198	gdpd2	3.2	2.25	1.25	1.8		2.07039	1.70044	1.16993	1.48543
																																			anapc11	148596942		ENSDARG00000039666	494077	gfus.1	0.6	1.25	0.5	1.4		0.678072	1.16993	0.584963	1.26303
																																			angptl4	371940899		ENSDARG00000078258	100333757	ggt5b	0.2	0	0	0		0.263034	0	0	0
																																			ankrd1a	189530853		ENSDARG00000069409	569254	gkup	1.4	0.5	0.5	0.4		1.26303	0.584963	0.584963	0.485427
																																			anxa3b	55925572		ENSDARG00000030078	393547	glipr1b	1.4	0.25	0.5	0.6		1.26303	0.321928	0.584963	0.678072
																																			aoc1	117606197		ENSDARG00000002917	556445	gls2b	0.6	0.25	0.75	0.8		0.678072	0.321928	0.807355	0.847997
																																			aoc2	190684659		ENSDARG00000098296	327635	gnsb	1.8	1.5	1.75	1.2		1.48543	1.32193	1.45943	1.1375
																																			aox6	570457		ENSDARG00000053644	791730	got1l1	0.2	0.25	0	0		0.263034	0.321928	0	0
																																			ap1g1	41054423		ENSDARG00000074571	555496	gpaa1	0.8	3.25	1.75	0.4		0.847997	2.08746	1.45943	0.485427
																																			apip	52219196		ENSDARG00000053575	558437	gpat2	0.8	0	0.5	0.4		0.847997	0	0.584963	0.485427
																																			apoa1a	18858281		ENSDARG00000016048	436958	gpat3	2.6	4.75	5	3		1.848	2.52356	2.58496	2
																																			apoba	528506523		ENSDARG00000019897	678522	gpat4	2.6	1.75	1.75	2.2		1.848	1.45943	1.45943	1.67807
																																			apoc1	570638		ENSDARG00000055642	100148522	gpt	0.8	1	1.25	1		0.847997	1	1.16993	1
																																			apoc2	568972		ENSDARG00000003077	794084	gpx9	0.2	0.5	0.5	0		0.263034	0.584963	0.584963	0
																																			apoea	66472620		ENSDARG00000104094	569403	grk3	3	2.75	1.5	3.4		2	1.90689	1.32193	2.1375
																																			apoeb	18858283		ENSDARG00000090228	406703	gsta.1	26.8	41.25	41.5	34.4		4.79701	5.40088	5.40939	5.14568
																																			aprt	41054788		ENSDARG00000039832	100124622	gsta.2	1.8	2	0.75	2.2		1.48543	1.58496	0.807355	1.67807
																																			aqp10b	100034395		ENSDARG00000029473	571365	gstm.2	0.4	1	1	1.2		0.485427	1	1	1.1375
																																			aqp1a.1	46309487		ENSDARG00000088116	568744	gstm.3	4.6	4.75	6.25	6.2		2.48543	2.52356	2.85798	2.848
																																			aqp3a	47087333		ENSDARG00000103019	553169	gstp1.1	0.8	0.5	1.25	1.2		0.847997	0.584963	1.16993	1.1375
																																			aqp3b	260656061		ENSDARG00000104068	79381	gstp1.2	49.4	65.25	57.5	50.2		5.65535	6.04985	5.87036	5.67807
																																			aqp4	54261805		ENSDARG00000042620	564619	gstr	5.4	7	7	6.2		2.67807	3	3	2.848
																																			aqp7	289577045		ENSDARG00000013787	550420	gucy1a1	0.4	1.75	0.75	1		0.485427	1.45943	0.807355	1
																																			aqp8a.1	52219158		ENSDARG00000093185	100330875	gucy1a2	0.4	0.5	0.75	0		0.485427	0.584963	0.807355	0
																																			aqp9b	295293161		ENSDARG00000086790	100150304	gucy1b1	0.6	0	0.5	0.4		0.678072	0	0.584963	0.485427
																																			arcn1a	41393083		ENSDARG00000056045	568219	gucy2cb	2.6	4.25	5	3.4		1.848	2.39232	2.58496	2.1375
																																			arg1	113680454		ENSDARG00000033380	561803	gyg2	0.4	0.75	0.25	0.2		0.485427	0.807355	0.321928	0.263034
																																			arg2	41054543		ENSDARG00000093990	100001138	gzm3.3	0.2	0	0	0		0.263034	0	0	0
																																			arid4b	100537923		ENSDARG00000076814	100001210	gzm3.4	0	0	0	0.2		0	0	0	0.263034
																																			arsa	349585383		ENSDARG00000103744	553326	hacd1	3.6	4.5	5	3.8		2.20163	2.45943	2.58496	2.26303
																																			arsb	100538007		ENSDARG00000014806	334121	hacd2	2.8	4.5	4	4.8		1.926	2.45943	2.32193	2.53605
																																			arsh	326670896		ENSDARG00000016038	393441	hacd3	5.6	4.75	4.75	5.8		2.72247	2.52356	2.52356	2.76553
																																			art4	68435761		ENSDARG00000102221	561303	hacd4	0.6	1	0	0		0.678072	1	0	0
																																			as3mt	89886347		ENSDARG00000028131	436771	hccsa.1	2.4	2	3.75	1.4		1.76553	1.58496	2.24793	1.26303
																																			asah1b	41055548		ENSDARG00000099358	58016	hccsb	0.4	1.75	1.75	1.4		0.485427	1.45943	1.45943	1.26303
																																			asah2	56090224		ENSDARG00000027192	560709	hcn3	0.2	0.75	0	0.4		0.263034	0.807355	0	0.485427
																																			asb12b	57768934		ENSDARG00000092074	100101460	hcst	0	0	0	0		0	0	0	0
																																			ash1l	563799		ENSDARG00000062447	100150269	hecw2a	0.8	0.75	0.75	1		0.847997	0.807355	0.807355	1
																																			asl	41055235		ENSDARG00000063253	100331355	hecw2b	0	0.25	0.75	0.6		0	0.321928	0.807355	0.678072
																																			asmt	168823497		ENSDARG00000016527	562461	helz2a	0.2	0.25	1.5	0.4		0.263034	0.321928	1.32193	0.485427
																																			asns	46195775		ENSDARG00000077901	336598	herc1	10.8	11.25	11	8		3.56071	3.61471	3.58496	3.16993
																																			aspa	158534041		ENSDARG00000034368	323613	hexb	4.6	6.75	7.75	6.4		2.48543	2.9542	3.12928	2.88753
																																			aspg	156616334		ENSDARG00000027749	100000570	hirip3	8.6	11.5	9	11.2		3.26303	3.64386	3.32193	3.60881
																																			asrgl1	61806630		ENSDARG00000012016	565975	hpgd	1.2	3.25	4.75	1.8		1.1375	2.08746	2.52356	1.48543
																																			ass1	52219052		ENSDARG00000062008	100151174	hs2st1b	0.4	2	1.25	0.8		0.485427	1.58496	1.16993	0.847997
[truncated: 2,467 more rows]

## Sheet: Flux Analysis
Low Model	Low Model.subSystems	Low Model FVA min	Low Model FVA max	FBA Optimal solution.x		Medium Model	Medium Model.subSystems	Medium Model FVA min	Medium Model FVA max	FBA Optimal solution.x		High Model	High Model.subSystems	High Model FVA min	High Model FVA max	FBA Optimal solution.x
[truncated: 9,734 more rows]
